# Supplementary material for: Global Brain Gene Expression Analysis Links Glutamatergic and GABAergic Alterations to Suicide and Major Depression
Source: PLoS One. 2009 Aug 11;4(8):e6585. doi: 10.1371/journal.pone.0006585 (PMC2719799; doi:10.1371/journal.pone.0006585)
Supplement: Table S4 — Glutamatergic and gabaergic raw data (0.61 MB XLS) [file pone.0006585.s004.xls]

## Sheet: Sheet1
Region	Probe	Symbol	Name	Fragment Name	Sequence Clusters: Cluster TitleHippo 19-8-04txt	Known Genes: Gene SymbolHippo 19-8-04txt	39077Hippo 19-8-04txt	39095Hippo 19-8-04txt	39113Hippo 19-8-04txt	39176Hippo 19-8-04txt	39649Hippo 19-8-04txt	39659Hippo 19-8-04txt	39014Hippo 19-8-04txt	39032Hippo 19-8-04txt	39041Hippo 19-8-04txt	39050Hippo 19-8-04txt	39149Hippo 19-8-04txt	48406Hippo 19-8-04txt	39059Hippo 19-8-04txt	39122Hippo 19-8-04txt	39131Hippo 19-8-04txt	39185Hippo 19-8-04txt	39203Hippo 19-8-04txt	39230Hippo 19-8-04txt	39257Hippo 19-8-04txt	39620Hippo 19-8-04txt	39669Hippo 19-8-04txt	39679Hippo 19-8-04txt	log_39077Hippo 19-8-04txt	log_39095Hippo 19-8-04txt	log_39113Hippo 19-8-04txt	log_39176Hippo 19-8-04txt	log_39649Hippo 19-8-04txt	log_39659Hippo 19-8-04txt	log_39014Hippo 19-8-04txt	log_39032Hippo 19-8-04txt	log_39041Hippo 19-8-04txt	log_39050Hippo 19-8-04txt	log_39149Hippo 19-8-04txt	log_48406Hippo 19-8-04txt	log_39059Hippo 19-8-04txt	log_39122Hippo 19-8-04txt	log_39131Hippo 19-8-04txt	log_39185Hippo 19-8-04txt	log_39203Hippo 19-8-04txt	log_39230Hippo 19-8-04txt	log_39257Hippo 19-8-04txt	log_39620Hippo 19-8-04txt	log_39669Hippo 19-8-04txt
Hippo	241432_at	SLIT2	slit homolog 2 (Drosophila)	241432_at	Clone IMAGE:5166236, mRNA		57.63	67.63	89.09	61.68	99.62	56.07	84.38	67.49	140.98	92.55	124.24	64.01	43.99	49.29	41.25	29.75	76.31	30.15	83.46	73.54	40	58.83	5.84875	6.07959	6.47719	5.94673	6.63836	5.80916	6.39883	6.0766	7.13935	6.53216	6.95699	6.00023	5.4591	5.62322	5.36632	4.89482	6.2538	4.91409	6.38301	6.20046	5.32193
Hippo	225098_at	ABI2	abl interactor 2	225098_at	abl interactor 2	ABI2	1048.15	1195.08	828.75	1087.06	929.47	1042.22	1029.2	838.82	670.07	953.25	605.55	1043.37	1126.21	1112.29	1036.91	986.61	1095	968.98	1199.69	1092.14	1248.51	1087.04	10.0336	10.2229	9.69479	10.0862	9.86026	10.0254	10.0073	9.71222	9.38817	9.89671	9.2421	10.027	10.1373	10.1193	10.0181	9.94634	10.0967	9.92032	10.2284	10.0929	10.286
Hippo	206811_at	ADCY8	adenylate cyclase 8 (brain)	206811_at	adenylate cyclase 8 (brain)	ADCY8	53.46	63.33	49.86	43.33	60.22	43.53	64.69	83.46	83.25	64.28	83.3	78.46	49.49	87.98	60.3	55.47	76.29	48.37	65.5	55.44	52.62	83.6	5.74039	5.98482	5.63981	5.43729	5.91217	5.44394	6.01547	6.38301	6.37938	6.0063	6.38024	6.29389	5.62906	6.4591	5.91409	5.79364	6.25342	5.59604	6.03342	5.79286	5.71754
Hippo	229642_at	ARHGEF7	Rho guanine nucleotide exchange factor (GEF) 7	229642_at	Rho guanine nucleotide exchange factor (GEF) 7	ARHGEF7	1342.82	780.73	1152.18	1382.13	934.26	1086.75	617.44	458.74	351.64	1142.04	533.97	688.74	905.52	874.57	1379.12	1496.46	1027.63	1735.73	1414.26	1288.53	1245.46	1328.53	10.391	9.60868	10.1702	10.4327	9.86768	10.0858	9.27016	8.84153	8.45796	10.1574	9.06062	9.42782	9.8226	9.77243	10.4295	10.5473	10.0051	10.7613	10.4658	10.3315	10.2825
Hippo	243176_at	ARL5	ADP-ribosylation factor-like 5	243176_at	ADP-ribosylation factor-like 5	ARL5	65.93	68.09	101.6	58.39	103.82	104.15	86.73	97.99	127.89	88.94	118.68	87.94	78.67	72.99	42.07	85.51	68.07	74.19	78.71	78.37	70.01	60.11	6.04286	6.08937	6.66676	5.86765	6.69794	6.70252	6.43846	6.61456	6.99876	6.47476	6.89093	6.45845	6.29774	6.18963	5.39472	6.41802	6.08895	6.21315	6.29848	6.29223	6.12949
Hippo	204311_at	ATP1B2	ATPase, Naﲯ transporting, beta 2 polypeptide	204311_at	ATPase, Na+/K+ transporting, beta 2 polypeptide	ATP1B2	307.89	392.13	261.62	197.12	323.1	282.97	497.13	625.26	373.03	595.41	436.32	390.73	406.09	413.38	277.63	212.82	432.22	200.3	426.67	283.61	368.43	367.69	8.26627	8.61519	8.03133	7.62293	8.33584	8.14451	8.95748	9.28831	8.54315	9.21774	8.76924	8.61003	8.66565	8.69133	8.11702	7.73349	8.75562	7.64602	8.73698	8.14776	8.52525
Hippo	226016_at	CD47	CD47 antigen (Rh-related antigen, integrin-associated signal transducer)	226016_at	CD47 antigen (Rh-related antigen, integrin-associated signal transducer)	CD47	1143.25	937.68	1063.7	1122.53	1121.12	1295.44	750.68	754.71	635.85	771.18	595.99	1148.59	1222.77	1143.91	1287.67	1048.2	979.2	1227.84	898.31	998.09	923.07	1135.39	10.1589	9.87295	10.0549	10.1325	10.1307	10.3392	9.55205	9.55978	9.31254	9.59092	9.21914	10.1656	10.2559	10.1598	10.3305	10.0337	9.93546	10.2619	9.81107	9.96303	9.8503
Hippo	218062_x_at	CDC42EP4	CDC42 effector protein (Rho GTPase binding) 4	218062_x_at	CDC42 effector protein (Rho GTPase binding) 4	CDC42EP4	218.58	314.18	202.92	236.25	203.6	293.26	329.55	293.5	309.16	362.62	318.63	296.78	240.13	288.96	232.1	202.35	244.88	173.53	261.21	286.86	328.07	196.46	7.77202	8.29545	7.66477	7.88417	7.66959	8.19604	8.36435	8.19722	8.27221	8.50231	8.31574	8.21325	7.90767	8.17473	7.8586	7.66071	7.93593	7.43904	8.02907	8.1642	8.35786
Hippo	201561_s_at	CLSTN1	calsyntenin 1	201561_s_at	calsyntenin 1	CLSTN1	1183.39	967.29	1621.24	1283.78	818.74	864.3	1018.98	892.01	868.95	1015.53	784.56	921.8	1291.55	1361.29	1415.83	1173.13	1258.39	1698.84	1336.03	1072.67	1066.34	1214.25	10.2087	9.9178	10.6629	10.3262	9.67726	9.75539	9.99291	9.80092	9.76313	9.98802	9.61574	9.84831	10.3349	10.4108	10.4674	10.1961	10.2974	10.7303	10.3837	10.067	10.0585
Hippo	206586_at	CNR2	cannabinoid receptor 2 (macrophage)	206586_at	cannabinoid receptor 2 (macrophage)	CNR2	101.14	99.92	111.09	77.49	113.43	90.17	141.13	163.07	130.67	126.76	187.66	109.82	110.47	78.76	98.6	111.34	101.1	101.45	102.06	145.68	59.58	82.26	6.66021	6.6427	6.79558	6.27594	6.82566	6.49458	7.14088	7.34935	7.02978	6.98596	7.55198	6.779	6.78751	6.29939	6.62352	6.79883	6.65964	6.66462	6.67327	7.18666	5.89676
Hippo	205898_at	CX3CR1	chemokine (C-X3-C motif) receptor 1	205898_at	chemokine (C-X3-C motif) receptor 1	CX3CR1	135.61	313.67	152.22	336.87	213.8	307.49	209.74	45.35	182.48	119.4	81.46	207	44.46	219.25	78.39	102.96	127.32	39.21	65.96	90.2	93.44	108.86	7.08332	8.2931	7.25001	8.39605	7.74012	8.2644	7.71246	5.50303	7.51159	6.89966	6.34802	7.69349	5.47444	7.77643	6.2926	6.68594	6.99232	5.29315	6.04352	6.49506	6.54597
Hippo	226314_at	D4ST1	dermatan 4 sulfotransferase 1	226314_at	dermatan 4 sulfotransferase 1	D4ST1	188.54	177.75	204.17	165.24	172.63	144.49	197.42	221.82	158.06	230.2	218.92	174.33	152.12	118.83	173.04	115.67	168.78	99.07	159.2	186.31	140.99	146.04	7.55873	7.47371	7.67363	7.36842	7.43154	7.17483	7.62512	7.79325	7.30433	7.84674	7.77426	7.44568	7.24907	6.89276	7.43496	6.85387	7.399	6.63038	7.3147	7.54156	7.13945
Hippo	202862_at	FAH	fumarylacetoacetate hydrolase (fumarylacetoacetase)	202862_at	fumarylacetoacetate hydrolase (fumarylacetoacetase)	FAH	43.17	75.69	41.33	39.9	53	43.87	61.54	72.59	48.37	58.09	88.96	77.08	48.55	51.86	37.76	30.76	53.33	36.69	26.84	49.53	59.78	45.41	5.43196	6.24203	5.36912	5.31832	5.72792	5.45516	5.94345	6.1817	5.59604	5.86022	6.47508	6.26828	5.6014	5.69655	5.23879	4.94298	5.73688	5.19731	4.74631	5.63023	5.90159
Hippo	217884_at	FLJ10774	N-acetyltransferase-like protein	217884_at	N-acetyltransferase-like protein	FLJ10774	76.15	142.22	160.78	89.19	150.26	118.77	156.56	144.05	161.37	217.65	217.09	223.73	120.17	104.1	102.19	116.12	216.54	93.63	143.07	155.03	110.24	114.02	6.25077	7.15198	7.32894	6.47881	7.23132	6.89203	7.29057	7.17043	7.33423	7.76587	7.76215	7.80562	6.90893	6.70183	6.67511	6.85947	7.75849	6.5489	7.16058	7.2764	6.7845
Hippo	227450_at	FLJ32115	hypothetical protein FLJ32115	227450_at	hypothetical protein FLJ32115	FLJ32115	185.07	149.76	223.85	160.91	127.89	146.35	220.67	186.45	227.37	188.71	361.1	168.63	132.17	152.34	144.1	150.62	155.81	94.38	142.72	176.75	92.97	122.46	7.53193	7.22651	7.80639	7.33011	6.99876	7.19328	7.78575	7.54265	7.8289	7.56003	8.49625	7.39772	7.04625	7.25115	7.17093	7.23477	7.28364	6.56041	7.15704	7.46557	6.53869
Hippo	223976_at	FUT10	fucosyltransferase 10 (alpha (1,3) fucosyltransferase)	223976_at	fucosyltransferase 10 (alpha (1,3) fucosyltransferase)	FUT10	49.06	58.23	92.79	52.26	70.93	55.14	82.62	126.03	88.39	116.6	123.65	57.78	60.55	68.28	76.86	52.58	60.66	53.37	72.78	63.63	57.53	56.96	5.61648	5.86369	6.5359	5.70763	6.14832	5.78503	6.36842	6.97762	6.46581	6.86542	6.95012	5.8525	5.92005	6.09339	6.26416	5.71644	5.92267	5.73796	6.18547	5.99164	5.84624
Hippo	203987_at	FZD6	frizzled homolog 6 (Drosophila)	203987_at	frizzled homolog 6 (Drosophila)	FZD6	38.25	27.66	39.19	51.27	47.15	38.58	49.85	40.35	58.31	43.74	53.62	42.58	28.16	33.87	33.8	20.12	35.99	25.7	24.64	44.71	22.67	36.14	5.25739	4.78973	5.29241	5.68004	5.55919	5.26978	5.63952	5.3345	5.86567	5.45088	5.7447	5.4121	4.81558	5.08194	5.07895	4.33056	5.16952	4.6837	4.62293	5.48253	4.50271
Hippo	229312_s_at	GKAP1	G kinase anchoring protein 1	229312_s_at	G kinase anchoring protein 1	GKAP1	85.3	101.08	86.12	62.97	47.33	80.47	48.33	60.4	53.31	76.35	73.85	48.58	56.34	90.81	94.42	80.97	94.52	90.87	101.14	71.68	91.84	113.46	6.41447	6.65935	6.42828	5.97659	5.56468	6.33038	5.59485	5.91648	5.73633	6.25456	6.20653	5.60229	5.81609	6.50478	6.56102	6.33932	6.56255	6.50573	6.66021	6.1635	6.52105
Hippo	222404_x_at	HSPC121	butyrate-induced transcript 1	222404_x_at	butyrate-induced transcript 1	HSPC121	1451.03	1493.33	1148.82	1585.59	616.69	1610.28	464.84	381.48	179.38	1048.99	458.55	1035.86	551.11	976.4	1627.34	1950.42	971.54	1342.85	1264.24	1652.23	1193.73	1553.47	10.5029	10.5443	10.1659	10.6308	9.2684	10.6531	8.86059	8.57546	7.48688	10.0348	8.84094	10.0166	9.1062	9.93133	10.6683	10.9296	9.92413	10.3911	10.3041	10.6902	10.2213
Hippo	234000_s_at	HSPC121	butyrate-induced transcript 1	234000_s_at	butyrate-induced transcript 1	HSPC121	1241.4	1279.25	1170.8	1498.13	591.76	1510.83	412.36	379.38	319.31	1106.83	464.01	725.82	630.51	883.78	1717	1703.94	848.51	1073.3	1110.31	1244.25	1060.07	1170.41	10.2778	10.3211	10.1933	10.5489	9.20887	10.5611	8.68776	8.5675	8.31881	10.1122	8.85801	9.50347	9.30038	9.78754	10.7457	10.7347	9.72879	10.0678	10.1167	10.2811	10.0499
Hippo	204744_s_at	IARS	isoleucine-tRNA synthetase	204744_s_at	isoleucine-tRNA synthetase	IARS	382.7	315.42	283.36	400.76	501.34	359.13	288.57	288.57	302.78	294.28	159.7	322.27	409.38	354.07	315.29	459.87	324.51	428.88	347.65	406.76	350.25	383.24	8.58007	8.30113	8.14649	8.64659	8.96965	8.48836	8.17278	8.17278	8.24213	8.20105	7.31922	8.33213	8.6773	8.46789	8.30053	8.84508	8.34212	8.74443	8.44149	8.66803	8.45224
Hippo	225728_at	IPO9	importin 9	225728_at	importin 9	IPO9	464.58	415.32	405.18	473.67	492.49	731.18	391.91	564.19	361.27	357.78	289.55	502.73	603.23	763.59	621.42	332.69	744.6	917.26	509.23	760.37	597.4	697.35	8.85978	8.69808	8.66242	8.88774	8.94395	9.51408	8.61438	9.14004	8.49693	8.48293	8.17767	8.97364	9.23657	9.57665	9.27942	8.37804	9.54032	9.84119	8.99217	9.57056	9.22255
Hippo	202803_s_at	ITGB2	"integrin, beta 2 (antigen CD18 (p95), lymphocyte function-associated antigen 1; macrophage antigen 1 (mac-1) beta subunit)"	202803_s_at	integrin, beta 2 (antigen CD18 (p95), lymphocyte function-associated antigen 1; macrophage antigen 1 (mac-1) beta subunit)	ITGB2	44.62	60.94	40.84	64.74	62.83	75.28	58.48	41.91	66.45	56.01	65.78	73.14	39.96	65.79	23.69	44.54	49.63	41.7	36.62	42.82	31.27	36.69	5.47962	5.92932	5.35191	6.01659	5.97338	6.23419	5.86987	5.38922	6.0542	5.80761	6.03958	6.19259	5.32048	6.0398	4.56621	5.47703	5.63314	5.38198	5.19456	5.42021	4.96671
Hippo	219287_at	KCNMB4	potassium large conductance calcium-activated channel, subfamily M, beta member 4	219287_at	potassium large conductance calcium-activated channel, subfamily M, beta member 4	KCNMB4	215.69	155.61	183.8	198.25	272.37	161.07	193.25	214.06	267.85	195.78	332.92	224.01	147.81	127.38	155.85	161.6	175.5	139.32	154.73	255.61	148.18	147.95	7.75282	7.28179	7.52199	7.63118	8.08942	7.33154	7.59432	7.74187	8.06528	7.61309	8.37903	7.80742	7.2076	6.99299	7.28401	7.33628	7.45533	7.12226	7.27361	7.9978	7.21121
Hippo	237354_at	KIAA0251	KIAA0251 protein	237354_at	KIAA0251 protein	KIAA0251	96.1	130.58	165.33	97.28	98.04	83.14	102.37	166.81	139.9	144.91	144.67	104.05	89.42	84.28	89.02	91.83	81.64	51.51	109.72	115.48	83.98	107.58	6.58646	7.02879	7.36921	6.60407	6.6153	6.37747	6.67765	7.38206	7.12825	7.17901	7.17662	6.70113	6.48253	6.39712	6.47606	6.52089	6.3512	5.68678	6.77768	6.8515	6.39197
Hippo	235956_at	KIAA1377	KIAA1377 protein	235956_at	KIAA1377 protein	KIAA1377	532.77	607.92	490.22	445.36	601.93	638.2	541.99	392.95	550.88	399.18	563.7	453.36	902.23	736.16	646.85	600.25	964.5	796.57	812.48	526.93	747.49	570.68	9.05737	9.24774	8.93728	8.79883	9.23345	9.31786	9.08212	8.6182	9.10559	8.6409	9.13878	8.82451	9.81735	9.52388	9.33729	9.22942	9.91364	9.63766	9.66619	9.04147	9.54591
Hippo	213507_s_at	KPNB1	karyopherin (importin) beta 1	213507_s_at	karyopherin (importin) beta 1	KPNB1	486.34	386.66	474.58	404.83	466.4	515.49	382.36	271.54	341.61	379.78	348.72	337.19	372.71	448.51	410.97	344.69	388.3	446.92	429.56	356.43	455.96	436.05	8.92582	8.59492	8.89051	8.66117	8.86542	9.0098	8.57879	8.08502	8.41621	8.56902	8.44593	8.39742	8.54191	8.809	8.68289	8.42916	8.60103	8.80387	8.74672	8.47748	8.83276
Hippo	222428_s_at	LARS	leucyl-tRNA synthetase	222428_s_at	leucyl-tRNA synthetase	LARS	680.88	411.26	508.42	562.52	393.88	550.33	327.63	354.26	189.57	366.5	317.18	407.31	470.59	522.78	342.36	601.75	527.06	267.61	421.55	352.68	435.17	505.02	9.41126	8.68391	8.98988	9.13576	8.62161	9.10415	8.35592	8.46866	7.56659	8.51767	8.30916	8.66998	8.87833	9.03006	8.41937	9.23302	9.04182	8.06399	8.71956	8.46222	8.76544
Hippo	229675_at	MINA	MYC induced nuclear antigen	229675_at	MYC induced nuclear antigen	MINA	38.88	26.61	62.21	56.85	52.19	43.14	68.92	90.22	90.58	83.79	68.23	73.58	54.88	31.71	51.3	61.01	40.32	26.34	64.91	51.02	50.89	46.42	5.28096	4.7339	5.95907	5.82909	5.7057	5.43095	6.10685	6.49538	6.50112	6.38871	6.09233	6.20124	5.77821	4.98687	5.68089	5.93097	5.33342	4.71918	6.02037	5.67299	5.66931
Hippo	223199_at	MKNK2	MAP kinase interacting serine/threonine kinase 2	223199_at	MAP kinase-interacting serine/threonine kinase 2	MKNK2	320.84	275.72	290.04	337.99	258.38	258.85	252.34	283.95	183.65	268.66	293.33	319.35	349.49	364.18	309	338.09	334.97	486.02	380.34	321.72	306.94	291.36	8.32571	8.10706	8.18011	8.40084	8.01335	8.01597	7.97922	8.14949	7.52081	8.06964	8.19638	8.31899	8.44911	8.50851	8.27146	8.40126	8.38789	8.92487	8.57115	8.32966	8.26181
Hippo	218883_s_at	MLF1IP	KSHV latent nuclear antigen interacting protein 1	218883_s_at	MLF1 interacting protein	MLF1IP	27.91	27.8	19.82	28	25.15	38	27.56	49.9	32.62	28.41	54.89	33.43	30.45	17.11	22.21	26.37	29.54	21.56	21.44	19.6	23.34	17.79	4.80271	4.79701	4.30889	4.80736	4.65249	5.24793	4.7845	5.64097	5.02768	4.82833	5.77847	5.06307	4.92837	4.09677	4.47314	4.72083	4.8846	4.43028	4.42223	4.29278	4.54473
Hippo	242779_at	MPP5	membrane protein, palmitoylated 5 (MAGUK p55 subfamily member 5)	242779_at	Membrane protein, palmitoylated 5 (MAGUK p55 subfamily member 5)	MPP5	74.7	76.15	77.16	82.89	95.33	62.42	86.76	98.89	123.99	95.03	127.19	72.69	82.88	89.99	72.3	82.02	65.28	53.6	89.35	74.07	61.52	72.66	6.22304	6.25077	6.26978	6.37313	6.57486	5.96394	6.43896	6.62775	6.95408	6.57031	6.99084	6.18368	6.37295	6.49169	6.17592	6.3579	6.02857	5.74416	6.4814	6.21082	5.94298
Hippo	201959_s_at	MYCBP2	MYC binding protein 2	201959_s_at	protein associated with Myc	MYCBP2	431.98	429.71	407.58	369.35	406.88	284.32	278.97	343.91	301.35	405.67	303.45	318.95	415.73	500.86	399.71	468.58	373.91	633.31	484.3	482.67	407.94	456.14	8.75482	8.74722	8.67094	8.52885	8.66846	8.15137	8.12397	8.42589	8.2353	8.66416	8.24532	8.31719	8.6995	8.96826	8.64281	8.87215	8.54655	9.30677	8.91976	8.91489	8.67221
Hippo	227761_at	MYO5A	myosin VA (heavy polypeptide 12, myoxin)	227761_at	myosin VA (heavy polypeptide 12, myoxin)	MYO5A	1437.49	994.97	1528.6	1464.55	1114.36	1385.7	1004.36	1190.78	952.81	1009.34	938.96	1251.38	1395.15	1532.27	1457.5	1386.75	1438.67	1264.94	1172.69	1478.37	1460.36	1849.82	10.4893	9.95851	10.578	10.5162	10.122	10.4364	9.97206	10.2177	9.89605	9.9792	9.87492	10.2893	10.4462	10.5815	10.5093	10.4375	10.4905	10.3049	10.1956	10.5298	10.5121
Hippo	223096_at	NOP5/NOP58	nucleolar protein NOP5/NOP58	223096_at	nucleolar protein NOP5/NOP58	NOP5/NOP58	318.35	205.12	297.12	384.18	272.14	366.19	133.02	165.9	150.98	286.74	172.59	227.63	331.5	182.78	284.91	295.91	248.91	334.29	249.98	181.28	224.39	238.46	8.31447	7.68032	8.2149	8.58564	8.08821	8.51645	7.0555	7.37417	7.23821	8.1636	7.43121	7.83055	8.37287	7.51396	8.15436	8.20902	7.95948	8.38496	7.96567	7.50208	7.80986
Hippo	226013_at	OIP106	OGT(O-Glc-NAc transferase)-interacting protein 106 KDa	226013_at	OGT(O-Glc-NAc transferase)-interacting protein 106 KDa	OIP106	106.84	145.12	140.92	142.04	149.98	129.19	177.63	170.18	215.81	155.08	191.43	138.77	128.02	141.55	131.88	132.68	165.92	93.75	156.66	130.37	111.11	125.13	6.73931	7.1811	7.13873	7.15015	7.22863	7.01335	7.47273	7.41092	7.75362	7.27687	7.58067	7.11655	7.00023	7.14517	7.04308	7.05181	7.37434	6.55075	7.29149	7.02647	6.79584
Hippo	244268_x_at	PAK2	p21 (CDKN1A)-activated kinase 2	244268_x_at	p21 (CDKN1A)-activated kinase 2	PAK2	173.03	189.54	206.6	172.01	221.95	184.61	259.3	222.94	286.57	238.34	244.29	200.22	198.53	161.61	190.53	168.09	225.27	106.69	202.94	213.64	181.13	181.92	7.43488	7.56636	7.6907	7.42635	7.79409	7.52834	8.01848	7.80051	8.16274	7.89688	7.93245	7.64544	7.63321	7.33637	7.57387	7.39309	7.81551	6.73728	7.66491	7.73904	7.50088
Hippo	225274_at	PCYOX1	prenylcysteine oxidase 1	225274_at	prenylcysteine oxidase 1	PCYOX1	541.51	569.92	655.51	696.67	670.13	737.48	523.04	515.96	425.89	491.38	360.7	474.98	670.82	671.41	593.17	586.66	564.79	549.51	588.04	601.91	742.13	676.29	9.08084	9.15461	9.35647	9.44433	9.3883	9.52646	9.03078	9.01112	8.73434	8.9407	8.49466	8.89172	9.38978	9.39105	9.2123	9.19638	9.14157	9.102	9.19977	9.2334	9.53553
Hippo	227728_at	PPM1A	protein phosphatase 1A (formerly 2C), magnesium-dependent, alpha isoform	227728_at	protein phosphatase 1A (formerly 2C), magnesium-dependent, alpha isoform	PPM1A	532.54	497.03	519.66	530.6	534.92	497.37	435.01	401.77	217.36	437.42	292.81	491.8	546.79	626.54	570.23	514.12	527.08	685.44	440.65	604.18	541.44	729.26	9.05675	8.95719	9.02142	9.05148	9.06318	8.95818	8.76491	8.65023	7.76394	8.77288	8.19382	8.94193	9.09484	9.29126	9.1554	9.00596	9.04188	9.42089	8.78349	9.23883	9.08066
Hippo	227698_s_at	RAB40C	RAB40C, member RAS oncogene family	227698_s_at	RAB40C, member RAS oncogene family	RAB40C	349.52	282.84	356.24	301.35	353.08	319.29	345.76	416.05	374.19	396.36	361.39	459.26	468.66	439.47	511.96	384.87	412.71	651.52	365.26	422.99	467.39	476.47	8.44923	8.14384	8.47671	8.2353	8.46385	8.31872	8.43363	8.70061	8.54763	8.63067	8.49741	8.84317	8.8724	8.77962	8.99989	8.58823	8.68899	9.34767	8.51278	8.72448	8.86848
Hippo	226922_at	RANBP2	RAN binding protein 2	226922_at	RAN binding protein 2	RANBP2	229.7	156.71	155.29	219.56	207.01	330.15	130.94	127.23	188.77	109.56	153.65	162.11	249.14	193.28	254.68	196.43	199.99	200.86	171.18	190.11	209.41	219.61	7.84361	7.29195	7.27882	7.77847	7.69356	8.36698	7.03276	6.9913	7.56049	6.77558	7.2635	7.34083	7.96081	7.59455	7.99254	7.61787	7.64378	7.65005	7.41937	7.57069	7.71019
Hippo	225585_at	RAP2A	RAP2A, member of RAS oncogene family	225585_at	RAP2A, member of RAS oncogene family	RAP2A	912.82	1014.3	1048.03	993.95	1106.72	1228.91	772.82	716.22	757.89	618.82	780.4	899.95	1147.19	973.35	1277.5	868.89	797.9	1143.16	874.26	1128.32	855.84	1127.39	9.83419	9.98627	10.0335	9.95703	10.1121	10.2632	9.59399	9.48426	9.56584	9.27338	9.60807	9.8137	10.1639	9.92681	10.3191	9.76303	9.64006	10.1588	9.77192	10.14	9.7412
Hippo	226551_at	RIPK1	receptor (TNFRSF)-interacting serine-threonine kinase 1	226551_at	receptor (TNFRSF)-interacting serine-threonine kinase 1	RIPK1	124.3	127.69	95.08	117.44	146.2	122.31	186.53	154.38	120.15	148.07	165.23	171.76	107.75	124.69	108.58	122.94	92.34	110.61	87.59	119.71	90.7	128.59	6.95768	6.9965	6.57107	6.87578	7.1918	6.9344	7.54326	7.27034	6.90869	7.21014	7.36833	7.42425	6.75154	6.9622	6.76261	6.94181	6.52888	6.78934	6.45269	6.9034	6.50303
Hippo	209882_at	RIT1	Ras-like without CAAX 1	209882_at	Ras-like without CAAX 1	RIT1	34.09	29.81	25.89	34.98	31.76	33.13	44.97	45.28	36.35	43.41	49.65	50.11	47.5	33.56	39.38	30.63	40.64	34.43	42.28	29.78	39.34	32.16	5.09128	4.89772	4.69432	5.12846	4.98914	5.05007	5.49089	5.5008	5.18388	5.43996	5.63372	5.64703	5.56986	5.06867	5.29939	4.93687	5.34483	5.10559	5.4019	4.89627	5.29793
Hippo	223886_s_at	RNF146	ring finger protein 146	223886_s_at	ring finger protein 146	RNF146	911.6	796.88	573.56	880.27	1015.58	1101.2	633.34	511.56	470.48	665.52	469.38	720.17	782.19	677.46	709.64	839.97	730.44	728.4	678.15	725.2	852.19	961.97	9.83226	9.63822	9.1638	9.7818	9.98809	10.1049	9.30684	8.99876	8.87799	9.37834	8.87461	9.49219	9.61138	9.40399	9.47094	9.71419	9.51262	9.50859	9.40546	9.50224	9.73503
Hippo	200087_s_at	RNP24	coated vesicle membrane protein	200087_s_at	coated vesicle membrane protein	RNP24	996.64	849.26	746.59	959.03	1031.44	1231.13	675.61	506.18	643.14	679.9	556.51	1031.62	888.85	998.07	967.35	824.59	1060.16	777.57	780.98	705.66	922.85	1009.58	9.96093	9.73006	9.54417	9.90543	10.0104	10.2658	9.40005	8.98351	9.32899	9.40918	9.12026	10.0107	9.7958	9.963	9.91789	9.68753	10.0501	9.60283	9.60914	9.46283	9.84995
Hippo	214023_x_at	MGC8685	tubulin, beta polypeptide paralog	214023_x_at	tubulin, beta polypeptide paralog	RP11-506K6.1	356.32	418.83	220.34	249.78	253.29	346.9	376.73	717.09	415.86	583.39	523.36	386.62	451.4	383.39	365.11	279.77	524.12	239.1	298.07	289.05	447.93	295.08	8.47703	8.71022	7.78359	7.96451	7.98465	8.43838	8.55739	9.48601	8.69995	9.18832	9.03166	8.59477	8.81826	8.58267	8.51219	8.1281	9.03375	7.90147	8.21951	8.17518	8.80713
Hippo	221614_s_at	RPH3AL	rabphilin 3A-like (without C2 domains)	221614_s_at	rabphilin 3A-like (without C2 domains)	RPH3AL	25.92	17	19.43	18.95	24.49	32.38	26.13	45.65	45.99	28.34	56.55	31.87	20.8	27.18	24.4	21.79	18.7	27.82	13.05	32.99	28.14	36.63	4.69599	4.08746	4.28021	4.24413	4.61412	5.01703	4.70763	5.51254	5.52325	4.82477	5.82146	4.99413	4.37851	4.76447	4.60881	4.44559	4.22497	4.79805	3.70598	5.04396	4.81455
Hippo	215032_at	RREB1	ras responsive element binding protein 1	215032_at	ras responsive element binding protein 1	RREB1	29.23	26.38	42.01	37.43	38.06	37.77	43.99	42.44	54.9	42.87	59.44	42.99	30.74	27.27	25.45	21.69	33.26	41.66	51.96	34.22	26.96	29.67	4.86938	4.72137	5.39266	5.22612	5.2502	5.23917	5.4591	5.40735	5.77873	5.4219	5.89336	5.42593	4.94205	4.76924	4.66959	4.43896	5.05572	5.38059	5.69933	5.09677	4.75275
Hippo	242297_at	RREB1	ras responsive element binding protein 1	242297_at	ras responsive element binding protein 1	RREB1	59.13	67.29	62.76	61.16	60.96	22.76	73.94	84.49	123.9	72.45	117.95	91.52	85.38	56.27	67.77	60.05	56.91	45.78	53.95	87.01	60.75	59.72	5.88582	6.07232	5.97177	5.93452	5.92979	4.50843	6.20828	6.40071	6.95303	6.17891	6.88203	6.51602	6.41583	5.81429	6.08258	5.90809	5.83061	5.51665	5.75355	6.44311	5.92481
Hippo	222791_at	RSBN1	round spermatid basic protein 1	222791_at	round spermatid basic protein 1	RSBN1	302.48	223.42	208.58	262.4	255.19	250.66	140.63	171.47	146.21	224.02	143.18	209.18	294.85	262.28	330.86	234.94	221.94	210.37	249.08	242.63	204.48	342.62	8.2407	7.80361	7.70446	8.03562	7.99543	7.96959	7.13576	7.42181	7.1919	7.80748	7.16169	7.7086	8.20384	8.03496	8.37008	7.87615	7.79403	7.71678	7.96047	7.92261	7.67582
Hippo	225272_at	SAT2	spermidine/spermine N1-acetyltransferase 2	225272_at	spermidine/spermine N1-acetyltransferase 2	SAT2	628.44	659.78	510.46	729.9	579.98	709.01	569.4	563.09	428.27	511.62	386.92	593.9	620.84	665.25	634.07	621.53	555.87	1044.12	667.5	693.77	761.56	672.13	9.29563	9.36584	8.99565	9.51155	9.17986	9.46966	9.1533	9.13722	8.74238	8.99893	8.59589	9.21408	9.27808	9.37775	9.3085	9.27968	9.1186	10.0281	9.38263	9.43831	9.57281
Hippo	244700_at	SEC61B	Sec61 beta subunit	244700_at	Sec61 beta subunit	SEC61B	37.83	46.31	82.16	58.74	65.98	39.22	71.54	84.55	111.97	87.81	64.35	61.12	36.14	55.95	49.86	60.67	53.64	24.31	63.6	66.1	41.49	63.08	5.24146	5.53325	6.36036	5.87627	6.04396	5.29352	6.16068	6.40173	6.80697	6.45631	6.00787	5.93357	5.17552	5.80607	5.63981	5.92291	5.74524	4.60348	5.99095	6.04658	5.37469
Hippo	238029_s_at	SLC16A14	solute carrier family 16 (monocarboxylic acid transporters), member 14	238029_s_at	solute carrier family 16 (monocarboxylic acid transporters), member 14	SLC16A14	371.83	299.36	340.68	264.21	406.37	386.5	330.34	343.63	241.4	262.99	214.39	280.82	470.96	392.81	400.19	399.22	395.8	525.33	393.51	392.97	292.97	419.23	8.5385	8.22574	8.41227	8.04554	8.66665	8.59432	8.36781	8.42471	7.91528	8.03886	7.74409	8.1335	8.87946	8.61769	8.64454	8.64104	8.62863	9.03708	8.62026	8.61828	8.19461
Hippo	202043_s_at	SMS	spermine synthase	202043_s_at	spermine synthase	SMS	107.54	92.9	117.99	132.99	99.4	101.07	132.83	186.27	117.92	144.66	127.85	107.02	161.62	174.41	150.88	108.01	136.83	210.23	119.73	170.36	144.59	163.41	6.74873	6.53761	6.88252	7.05517	6.63517	6.65921	7.05344	7.54125	6.88166	7.17652	6.99831	6.74174	7.33646	7.44634	7.23726	6.75502	7.09624	7.71582	6.90364	7.41244	7.17582
Hippo	235342_at	SPOCK3	sparc/osteonectin, cwcv and kazal-like domains proteoglycan (testican) 3	235342_at	sparc/osteonectin, cwcv and kazal-like domains proteoglycan (testican) 3	SPOCK3	765.08	699.87	498.89	750.06	695.11	644.65	491.7	319.85	479.87	396.71	381.12	521.88	617.28	586.14	677.7	373.14	432.99	201.54	436.76	351.13	404.47	574.76	9.57947	9.45094	8.96258	9.55086	9.4411	9.33237	8.94163	8.32125	8.9065	8.63194	8.5741	9.02758	9.26978	9.1951	9.4045	8.54357	8.75819	7.65492	8.7707	8.45586	8.65989
Hippo	235074_at	SPRED1	sprouty-related, EVH1 domain containing 1	235074_at	sprouty-related, EVH1 domain containing 1	SPRED1	216.7	165.85	191.99	152.7	142.05	239.47	148.86	183.59	46.04	136.24	67.64	160.02	296.05	268.48	241.3	141.03	163.78	209.94	209.16	216.33	155.17	248.67	7.75956	7.37374	7.58489	7.25456	7.15025	7.9037	7.21781	7.52034	5.52482	7.09001	6.07981	7.32211	8.2097	8.06867	7.91468	7.13986	7.35562	7.71383	7.70846	7.75709	7.27771
Hippo	205551_at	SV2B	synaptic vesicle glycoprotein 2B	205551_at	synaptic vesicle glycoprotein 2B	SV2B	807.82	709.61	988.03	1025.47	1164.18	920.82	870.64	637.1	857.46	675.55	545.25	1063.45	1011.95	1060.55	1111.58	1345.24	907.45	1102.25	1106.01	1052.26	859.11	989.98	9.65789	9.47088	9.94841	10.0021	10.1851	9.84677	9.76593	9.31538	9.74393	9.39992	9.09077	10.0545	9.98292	10.0506	10.1184	10.3936	9.82567	10.1062	10.1111	10.0393	9.7467
Hippo	223529_at	SYT4	synaptotagmin IV	223529_at	synaptotagmin IV	SYT4	1477.53	1138.77	1581.56	1906.42	1327.32	2041.93	1227.9	1708.57	1235.22	1539.96	985.43	1420.74	3301.86	2680.29	2146.64	3021.69	1517.56	3590	1923.34	2303.61	1451.89	1657.23	10.529	10.1533	10.6271	10.8966	10.3743	10.9957	10.262	10.7386	10.2706	10.5887	9.94461	10.4724	11.6891	11.3882	11.0679	11.5611	10.5675	11.8098	10.9094	11.1697	10.5037
Hippo	240206_at	TARS	threonyl-tRNA synthetase	240206_at	Threonyl-tRNA synthetase	TARS	106.86	104.99	117.27	73.87	98.28	82.6	118.09	158.02	155.02	76.38	138.69	130.52	121.11	80.77	70.51	94.43	112.92	60.65	98.32	79.02	79.09	67.89	6.73958	6.71411	6.87369	6.20692	6.61883	6.36807	6.88374	7.30396	7.27631	6.25512	7.11572	7.02813	6.92017	6.33575	6.13976	6.56117	6.81916	5.92244	6.61941	6.30415	6.30542
Hippo	226860_at	TMEM19	transmembrane protein 19	226860_at	transmembrane protein 19	TMEM19	200.97	192.59	226.15	231.49	206.08	233.01	175.49	130.26	170.62	178.66	108.06	146.14	182.71	226.83	216.93	205.91	172.22	147.98	220.62	244.3	210.61	215.98	7.65084	7.58939	7.82114	7.85481	7.68706	7.86425	7.45524	7.02525	7.41464	7.48107	6.75569	7.19121	7.51341	7.82547	7.76109	7.68587	7.42811	7.20926	7.78542	7.93251	7.71843
Hippo	233864_s_at	VPS35	vacuolar protein sorting 35 (yeast)	233864_s_at	vacuolar protein sorting 35 (yeast)	VPS35	648.93	575.43	567.54	564.23	562	737.81	457.53	419.19	406.22	395.61	219.43	607.2	691.76	517.6	618.93	763.06	577.79	709.53	536.82	530.59	764.22	807.59	9.34192	9.1685	9.14858	9.14014	9.13443	9.52711	8.83772	8.71146	8.66612	8.62793	7.77762	9.24603	9.43413	9.01569	9.27363	9.57565	9.1744	9.47072	9.0683	9.05145	9.57784
Hippo	226554_at	ZBTB7	zinc finger and BTB domain containing 7	226554_at	zinc finger and BTB domain containing 7A	ZBTB7A	631.31	593.01	493.15	770.36	423.97	449.68	293.56	349.61	179.34	649.41	467.95	574.86	618.05	578.75	607.39	656.41	989.13	801.89	754.19	529.65	794.72	728.41	9.3022	9.21191	8.94588	9.58939	8.72782	8.81275	8.19751	8.4496	7.48655	9.34299	8.87021	9.16707	9.27158	9.1768	9.24648	9.35845	9.95002	9.64726	9.55878	9.04889	9.6343
Hippo	226671_at	LAMP2	lysosomal-associated membrane protein 2	226671_at	CDNA clone IMAGE:4797120, partial cds		869.81	572.48	659.78	736.29	819.37	1043.78	498.32	397.32	479	497.2	339.02	695.06	714.98	839.97	656.55	710.94	572.91	597.18	601.84	455.8	607.72	639.26	9.76456	9.16108	9.36584	9.52413	9.67837	10.0276	8.96093	8.63416	8.90388	8.95768	8.40523	9.44099	9.48176	9.71419	9.35876	9.47358	9.16216	9.22202	9.23324	8.83226	9.24726
Region	Probe	Symbol	Name	Fragment Name	Sequence Clusters: Cluster Title2txt	Known Genes: Gene Symbol2txt	25261_892txt	25302_892txt	25335_892txt	33549_892txt	33566_892txt	37848_892txt	25256_892txt	25267_892txt	25273_892txt	25330_892txt	25393_892txt	25383_892txt	25406_892txt	25412_892txt	33551_892txt	33562_892txt	37818_892txt	37824_892txt	37860_892txt	48425_892txt	log_25261_892txt	log_25302_892txt	log_25335_892txt	log_33549_892txt	log_33566_892txt	log_37848_892txt	log_25256_892txt	log_25267_892txt	log_25273_892txt	log_25330_892txt	log_25393_892txt	log_25383_892txt	log_25406_892txt	log_25412_892txt	log_33551_892txt	log_33562_892txt	log_37818_892txt	log_37824_892txt	log_37860_892txt	log_48425_892txt	cons(C)	cons(S)	cons(SMD)
BA89	202224_at	CRK	v-crk sarcoma virus CT10 oncogene homolog (avian)	202224_at	(CDNA FLJ38130 fis, clone D6OST2000464, v-crk sarcoma virus CT10 oncogene homolog (avian))	CRK	105.89	74.97	129.92	192.42	80.83	137.25	40.6	96.8	92.26	55.9	75.79	122.63	159.58	128.09	149.26	137.25	108.11	176.78	146.56	109.6	6.72642	6.22824	7.02148	7.58811	6.33682	7.10066	5.34341	6.59694	6.52763	5.80478	6.24394	6.93817	7.31814	7.00101	7.22168	7.10066	6.75636	7.46581	7.19535	6.7761	120.213	72.27	137.54
BA89	225092_at	RABEP1	rabaptin, RAB GTPase binding effector protein 1	225092_at	(hypothetical protein BC007706, rabaptin, RAB GTPase binding effector protein 1)	RABEP1	825.99	1049.6	758.35	1057.9	807.06	1337.06	1362.58	1529.49	1554.36	1503.41	1443.45	953.04	945.22	944.83	1238.87	1192.27	1246.02	1653.77	1073.58	961.49	9.68998	10.0356	9.56672	10.047	9.65653	10.3848	10.4121	10.5788	10.6021	10.554	10.4953	9.89639	9.88451	9.88391	10.2748	10.2195	10.2831	10.6915	10.0682	9.90913	972.66	1478.66	1134.34
BA89	225064_at	RABEP1	rabaptin, RAB GTPase binding effector protein 1	225064_at	(hypothetical protein BC007706, rabaptin, RAB GTPase binding effector protein 1)	RABEP1	234.99	343.45	316.91	317.17	324.32	378.55	551.06	451.01	665.13	418.27	452.95	281.07	346.19	348.22	346.74	226.9	473.75	546.64	322.88	384.07	7.87646	8.42396	8.30793	8.30911	8.34127	8.56434	9.10607	8.81702	9.37749	8.70829	8.82321	8.13479	8.43542	8.44385	8.43771	7.82591	8.88798	9.09445	8.33485	8.58522	319.232	507.684	364.051
BA89	220500_s_at	RABL2A	RAB, member of RAS oncogene family-like 2A	220500_s_at	(RAB, member of RAS oncogene family-like 2A, RAB, member of RAS oncogene family-like 2B)	(RABL2A, RABL2B)	35.85	46.05	43.44	90.45	36.8	37.65	13.5	55.89	29.2	23.46	25.65	56.48	53.61	80.6	48.45	49.95	49.45	71.93	70.27	52.28	5.1639	5.52513	5.44095	6.49905	5.20163	5.23458	3.75489	5.80452	4.8679	4.55213	4.68089	5.81967	5.74443	6.33271	5.59842	5.64241	5.6279	6.16852	6.13484	5.70819	48.3733	29.54	59.2244
BA89	208912_s_at	CNP	2',3'-cyclic nucleotide 3' phosphodiesterase	208912_s_at	2',3'-cyclic nucleotide 3' phosphodiesterase	CNP	295.16	565.43	555.84	552.51	474.09	1448.03	1546.27	593.81	939	1521.78	851.19	506.8	411.74	718.59	455.02	579.99	446.61	436.14	466.79	419	8.20535	9.14321	9.11853	9.10986	8.88902	10.4999	10.5946	9.21386	9.87498	10.5715	9.73334	8.98527	8.68559	9.48902	8.82979	9.17988	8.80287	8.76865	8.86663	8.71081	648.51	1090.41	493.409
BA89	226929_at	MTHFR	5,10-methylenetetrahydrofolate reductase (NADPH)	226929_at	5,10-methylenetetrahydrofolate reductase (NADPH)	MTHFR	328.01	357.15	298.24	314.43	359.1	255.65	110.28	235.02	120.9	291.91	185.07	371.9	286.85	277.07	303.81	239.41	313.49	268.98	255.79	296.57	8.3576	8.48039	8.22033	8.29659	8.48824	7.99803	6.78503	7.87664	6.91767	8.18938	7.53193	8.53877	8.16415	8.11411	8.24703	7.90334	8.29228	8.07136	7.99882	8.21223	318.763	188.636	290.43
BA89	225112_at	ABI2	abl interactor 2	225112_at	abl interactor 2	ABI2	1188.44	1362.04	1172.49	1122.33	1234.5	1225.96	1580.93	1407.53	1730.71	1560.19	2091.95	1902.73	1049.02	1498.01	1656.77	1640.83	1610.66	1584.32	1164.21	1616.45	10.2149	10.4116	10.1954	10.1323	10.2697	10.2597	10.6266	10.4589	10.7571	10.6075	11.0306	10.8939	10.0348	10.5488	10.6942	10.6802	10.6534	10.6296	10.1851	10.6586	1217.63	1674.26	1524.78
BA89	226914_at	ARPC5L	actin related protein 2/3 complex, subunit 5-like	226914_at	actin related protein 2/3 complex, subunit 5-like	ARPC5L	236.85	307.51	341.83	376.18	355.78	317.14	380.46	427.31	449.38	436.52	570.62	405.46	342.37	336.83	457.57	385.13	503.61	455.37	383.37	337.65	7.88783	8.26449	8.41714	8.55528	8.47484	8.30898	8.5716	8.73914	8.81179	8.7699	9.15639	8.66342	8.41941	8.39588	8.83785	8.5892	8.97616	8.83089	8.58259	8.39939	322.548	452.858	400.818
BA89	200601_at	ACTN4	actinin, alpha 4	200601_at	actinin, alpha 4	ACTN4	249.62	255.23	265	209	292.27	308.83	200.47	163.31	218.01	272.11	156.22	250.86	204.51	310.53	242	338.1	327.46	283.88	317.27	275.53	7.96359	7.99565	8.04985	7.70736	8.19116	8.27067	7.64724	7.35147	7.76825	8.08805	7.28744	7.97074	7.67603	8.27859	7.91886	8.40131	8.35517	8.14914	8.30957	8.10607	263.325	202.024	283.349
BA89	214953_s_at	APP	amyloid beta (A4) precursor protein (protease nexin-II, Alzheimer disease)	214953_s_at	amyloid beta (A4) precursor protein (protease nexin-II, Alzheimer disease)	APP	1055.23	1776.94	1421.16	934.26	2271.18	409.48	2132.63	2245.92	1903.63	2256.15	2641.93	1745.72	1181.01	788.02	634.83	361.73	879	638.6	390.28	1072.09	10.0433	10.7952	10.4729	9.86768	11.1492	8.67765	11.0584	11.1331	10.8945	11.1396	11.3674	10.7696	10.2058	9.62209	9.31023	8.49877	9.77972	9.31877	8.60837	10.0662	1311.38	2236.05	854.587
BA89	209442_x_at	ANK3	ankyrin 3, node of Ranvier (ankyrin G)	209442_x_at	ankyrin 3, node of Ranvier (ankyrin G)	ANK3	193.92	181.42	151.53	178.22	209.49	284.34	134.65	89.02	161.6	137.46	112.71	180.38	121.01	186.32	282.82	266.7	324	234.06	275.22	284.11	7.59932	7.50319	7.24346	7.47752	7.71074	8.15147	7.07307	6.47606	7.33628	7.10287	6.81647	7.4949	6.91898	7.54164	8.14374	8.05907	8.33985	7.87073	8.10444	8.15031	199.82	127.088	239.402
BA89	203295_s_at	ATP1A2	ATPase, Naﲯ transporting, alpha 2 () polypeptide	203295_s_at	ATPase, Na+/K+ transporting, alpha 2 (+) polypeptide	ATP1A2	693.53	429.23	1052.52	301.04	292.59	1333.59	352.13	99.08	334.93	122.75	133.57	473.32	317.08	478.65	256.91	575.7	294.8	941.26	982.17	343.32	9.43782	8.74561	10.0396	8.23381	8.19274	10.3811	8.45996	6.63052	8.38772	6.93958	7.06145	8.88667	8.3087	8.90283	8.00512	9.16917	8.20359	9.87845	9.93983	8.42341	683.75	208.492	518.134
BA89	214432_at	ATP1A3	ATPase, Naﲯ transporting, alpha 3 polypeptide	214432_at	ATPase, Na+/K+ transporting, alpha 3 polypeptide	ATP1A3	572.49	517.59	803.73	1295.06	566.95	492.68	263.75	129.43	379.69	258.87	359.37	740.12	584.59	489.29	745.49	292.44	490.98	617.8	540.03	553.23	9.16111	9.01567	9.65057	10.3388	9.14708	8.94451	8.04303	7.01603	8.56868	8.01608	8.48933	9.53162	9.19128	8.93455	9.54205	8.192	8.93952	9.271	9.0769	9.11173	708.083	278.222	561.552
BA89	221530_s_at	BHLHB3	basic helix-loop-helix domain containing, class B, 3	221530_s_at	basic helix-loop-helix domain containing, class B, 3	BHLHB3	274.24	234.84	187.43	261.45	204.61	197.03	340.99	136.3	171.42	232.09	139.9	128.4	110.69	161.05	136.98	168.05	105.48	160.75	149.89	158.03	8.0993	7.87553	7.55021	8.03039	7.67673	7.62227	8.41359	7.09064	7.42139	7.85854	7.12825	7.0045	6.79038	7.33136	7.09782	7.39275	6.72082	7.32867	7.22776	7.30405	226.6	204.14	142.147
BA89	200920_s_at	BTG1	B-cell translocation gene 1, anti-proliferative	200920_s_at	B-cell translocation gene 1, anti-proliferative	BTG1	125.08	160.99	105.97	142.26	160.7	150.94	49.41	74.86	56.84	123.73	63.14	81.45	126.93	141.16	83.43	72.12	107.6	118.96	102.7	96.52	6.96671	7.33083	6.72751	7.15239	7.32823	7.23783	5.62673	6.22612	5.82883	6.95105	5.98048	6.34784	6.98789	7.14119	6.38249	6.17233	6.74953	6.89433	6.68229	6.59276	140.99	73.596	103.43
BA89	208321_s_at	CABP1	calcium binding protein 1 (calbrain)	208321_s_at	calcium binding protein 1 (calbrain)	CABP1	754.93	684.12	943.14	857.26	849.98	1028.04	532.63	741.2	769.39	952.43	898.26	959.7	1162.81	930.97	1153.48	1129.18	1163.37	934.97	1234.42	982.54	9.5602	9.41811	9.88133	9.74359	9.73128	10.0057	9.05699	9.53372	9.58757	9.89547	9.81099	9.90644	10.1834	9.86259	10.1718	10.1411	10.1841	9.86878	10.2696	9.94037	852.912	778.782	1072.38
BA89	200623_s_at	CALM3	calmodulin 3 (phosphorylase kinase, delta)	200623_s_at	calmodulin 3 (phosphorylase kinase, delta)	CALM3	2164.56	1504.63	2252.94	3245.65	1948.68	1919.74	1331.22	1261.55	1312.98	1400.7	2301.81	2892.02	3136.13	2042.37	2992.45	2452.85	2066.56	1596.94	3195.71	2874.1	11.0799	10.5552	11.1376	11.6643	10.9283	10.9067	10.3785	10.301	10.3586	10.4519	11.1686	11.4979	11.6148	10.996	11.5471	11.2602	11.013	10.6411	11.6419	11.4889	2172.7	1521.65	2583.24
BA89	212784_at	CIC	capicua homolog (Drosophila)	212784_at	capicua homolog (Drosophila)	CIC	91.03	108.73	118.6	127.43	216.19	108.17	42.89	58.57	126.46	87.5	95.9	157.78	148.09	151.76	185.52	172.97	150.92	128.85	186.05	115.32	6.50827	6.76461	6.88996	6.99356	7.75616	6.75716	5.42257	5.87209	6.98254	6.45121	6.58346	7.30177	7.21033	7.24565	7.53543	7.43438	7.23764	7.00955	7.53955	6.8495	128.358	82.264	155.251
BA89	209953_s_at	CDC37	CDC37 cell division cycle 37 homolog (S. cerevisiae)	209953_s_at	CDC37 cell division cycle 37 homolog (S. cerevisiae)	CDC37	92.63	81.18	141.14	127.97	111.29	163.76	20.97	11.87	49.78	72.64	20.57	127.92	95.09	159.53	160.11	105	116.17	171.1	135.08	69.06	6.53341	6.34305	7.14098	6.99966	6.79818	7.35544	4.39025	3.56925	5.63749	6.18269	4.36247	6.9991	6.57122	7.31768	7.32292	6.71425	6.86009	7.4187	7.07767	6.10978	119.662	35.166	126.562
BA89	225728_at	IPO9	importin 9	225728_at	CDNA FLJ37284 fis, clone BRAMY2013590		435.32	390.69	454.94	390.54	485.14	363.19	606.64	642.83	653.09	511.35	589.52	580.5	493.61	525.29	682.88	592.76	538.89	651.12	380.42	424.07	8.76593	8.60988	8.82953	8.60933	8.92226	8.50458	9.2447	9.32829	9.35114	8.99817	9.2034	9.18115	8.94723	9.03697	9.41549	9.2113	9.07385	9.34678	8.57145	8.72816	419.97	600.686	541.06
BA89	34031_i_at	CCM1	cerebral cavernous malformations 1	34031_i_at	cerebral cavernous malformations 1	CCM1	49.83	32.94	76.55	88.96	43.81	59.9	24.9	18.06	40.32	19.79	23.71	46.11	49.45	77.06	43.61	27.14	42.05	62.14	58.6	31.13	5.63894	5.04177	6.25833	6.47508	5.45319	5.90448	4.63807	4.17473	5.33342	4.3067	4.56742	5.52701	5.6279	6.26791	5.44659	4.76235	5.39403	5.95745	5.87283	4.96023	58.665	25.356	48.5878
BA89	217898_at	C15ORF24	chromosome 15 hypothetical ATG/GTP binding protein	217898_at	chromosome 15 open reading frame 24	C15orf24	221.4	211.34	249.12	215.63	215.54	278.32	296.03	267.75	244.54	242.74	275.81	210.38	190.35	236.56	233.36	230.04	176.07	215.08	176.58	143.2	7.79051	7.72342	7.9607	7.75241	7.75181	8.1206	8.2096	8.06474	7.93393	7.92327	8.10753	7.71685	7.57251	7.88606	7.86641	7.84574	7.46001	7.74873	7.46418	7.16189	231.892	265.374	201.291
BA89	223022_s_at	C6ORF55	chromosome 6 open reading frame 55	223022_s_at	chromosome 6 open reading frame 55	C6orf55	310	364.16	367.59	347.24	357.03	352.97	412.82	430.95	486.68	426.91	522.73	320.3	431.34	427.01	455.24	461.17	472.05	442.36	376.59	397.15	8.27612	8.50843	8.52195	8.43979	8.4799	8.4634	8.68937	8.75138	8.92683	8.73779	9.02992	8.32328	8.75268	8.73813	8.83048	8.84915	8.8828	8.78908	8.55685	8.63354	349.832	456.018	420.357
BA89	225850_at	C6ORF83	chromosome 6 open reading frame 83	225850_at	chromosome 6 open reading frame 83	C6orf83	319.7	323.35	259.46	204.54	229.46	486.75	575.55	311.16	457.24	351.84	365.7	220.52	226.86	189.03	276.41	248.89	222.12	359.67	273.28	169.84	8.32057	8.33695	8.01937	7.67624	7.8421	8.92704	9.1688	8.28151	8.83681	8.45878	8.51452	7.78477	7.82566	7.56247	8.11067	7.95936	7.7952	8.49053	8.09424	7.40803	303.877	412.298	242.958
BA89	225377_at	C9ORF86	chromosome 9 open reading frame 86	225377_at	chromosome 9 open reading frame 86	C9orf86	290.73	405.06	533.75	345.35	350.41	542.87	166.09	142.99	226.6	235.81	201.32	563.78	315.09	258.91	482.34	336.66	589.6	491.78	545.08	405.43	8.18354	8.66199	9.06002	8.43192	8.4529	9.08446	7.37582	7.15977	7.824	7.88148	7.65335	9.13899	8.29962	8.01631	8.91391	8.39515	9.20359	8.94187	9.09032	8.66331	411.362	194.562	443.186
BA89	233496_s_at	CFL2	cofilin 2 (muscle)	233496_s_at	cofilin 2 (muscle)	CFL2	118.08	247.81	136.4	161.5	167.36	309.83	470.44	216.68	328.88	344.81	227.49	148.82	131.39	173.71	155.86	113.53	182.55	198.61	125.65	146.76	6.88362	7.95309	7.0917	7.33539	7.38681	8.27533	8.87787	7.75942	8.36142	8.42966	7.82966	7.21742	7.03771	7.44054	7.28411	6.82693	7.51215	7.6338	6.97327	7.19731	190.163	317.66	152.987
BA89	201111_at	CSE1L	CSE1 chromosome segregation 1-like (yeast)	201111_at	CSE1 chromosome segregation 1-like (yeast)	CSE1L	207.85	128.4	171.2	191.33	173.94	192.96	194.59	173.09	186.74	216.64	212.98	109.09	180.24	156.93	159.45	154.2	165.75	149.37	131.18	103.16	7.6994	7.0045	7.41954	7.57992	7.44245	7.59216	7.60429	7.43538	7.54489	7.75916	7.73457	6.76938	7.49378	7.29398	7.31696	7.26866	7.37287	7.22275	7.0354	6.68874	177.613	196.808	145.486
BA89	209489_at	CUGBP1	CUG triplet repeat, RNA binding protein 1	209489_at	CUG triplet repeat, RNA binding protein 1	CUGBP1	250.04	194.82	240.18	260.46	213.33	204.95	146.96	184.61	190.23	171.45	202.6	209.82	284.55	262.38	239.72	225.91	230.85	226.46	264.57	216.5	7.96601	7.606	7.90797	8.02492	7.73694	7.67913	7.19928	7.52834	7.5716	7.42164	7.66249	7.71301	8.15254	8.03551	7.90521	7.81961	7.85081	7.82311	8.0475	7.75822	227.297	179.17	240.084
BA89	226281_at	DNER	delta-notch-like EGF repeat-containing transmembrane	226281_at	delta-notch-like EGF repeat-containing transmembrane	DNER	870.83	1034.89	915.82	1105.24	1019.13	1102.87	1597.9	1191.4	1192	1256.46	1446.07	699.38	793.01	859.2	928.78	953.04	1070.93	928.11	732.72	1086.97	9.76625	10.0153	9.83892	10.1101	9.99312	10.107	10.642	10.2184	10.2192	10.2951	10.4979	9.44993	9.63119	9.74685	9.85919	9.89639	10.0646	9.85815	9.51712	10.0861	1008.13	1336.77	894.682
BA89	203385_at	DGKA	diacylglycerol kinase, alpha 80kDa	203385_at	diacylglycerol kinase, alpha 80kDa	DGKA	156.99	159.56	129.39	140.12	182.28	109.18	54.06	117.61	112.54	69.76	80.75	131.25	117.12	88.94	74.62	81.71	112.89	103.9	89.97	101.91	7.29453	7.31796	7.01558	7.13052	7.51001	6.77057	5.75649	6.87787	6.81429	6.12433	6.33539	7.03617	6.87184	6.47476	6.22149	6.35244	6.81877	6.69905	6.49137	6.67115	146.253	86.944	100.257
BA89	210839_s_at	ENPP2	ectonucleotide pyrophosphatase/phosphodiesterase 2 (autotaxin)	210839_s_at	ectonucleotide pyrophosphatase/phosphodiesterase 2 (autotaxin)	ENPP2	148.56	231.98	168.43	229.59	166.76	402.69	601.82	139.08	383.64	476.03	278.37	168.01	118.58	222.68	123.16	89.93	165.01	116.57	82.16	168.86	7.2149	7.85786	7.396	7.84292	7.38163	8.65353	9.23319	7.11977	8.58361	8.89491	8.12086	7.3924	6.88972	7.79883	6.94439	6.49073	7.36641	6.86505	6.36036	7.39968	224.668	375.788	139.44
BA89	209392_at	ENPP2	ectonucleotide pyrophosphatase/phosphodiesterase 2 (autotaxin)	209392_at	ectonucleotide pyrophosphatase/phosphodiesterase 2 (autotaxin)	ENPP2	197.83	411.24	253.61	336.5	233.97	753.45	1080.49	224.32	520.43	1326.9	479.5	260.04	160.86	465.68	168.16	126.8	249.43	174.57	172.22	173.07	7.62812	8.68384	7.98647	8.39446	7.87018	9.55737	10.0775	7.80941	9.02356	10.3738	8.90539	8.02259	7.32966	8.86319	7.39369	6.98641	7.96249	7.44766	7.42811	7.43521	364.433	726.328	216.759
BA89	209471_s_at	FNTA	farnesyltransferase, CAAX box, alpha	209471_s_at	farnesyltransferase, CAAX box, alpha	FNTA	141.42	108.56	135.95	125.54	118.53	140.38	199.66	122.29	155.3	192.26	132.89	107.98	112.59	111.63	98.44	77.8	108.8	121.62	108.68	77.67	7.14384	6.76235	7.08693	6.972	6.88911	7.13319	7.6414	6.93416	7.27891	7.58692	7.05409	6.75462	6.81494	6.80258	6.62117	6.2817	6.76553	6.92624	6.76394	6.27929	128.397	160.48	102.801
BA89	205973_at	FEZ1	fasciculation and elongation protein zeta 1 (zygin I)	205973_at	fasciculation and elongation protein zeta 1 (zygin I)	FEZ1	247.63	179.41	188.46	193.57	170.26	153.99	156.99	118.79	137.41	115.71	103.79	260.73	210.69	250.81	227.49	194.13	124.87	221.65	233.86	195.23	7.95204	7.48712	7.55811	7.59671	7.4116	7.26669	7.29453	6.89227	7.10234	6.85437	6.69752	8.02641	7.71898	7.97045	7.82966	7.60088	6.96428	7.79214	7.8695	7.60903	188.887	126.538	213.273
BA89	203562_at	FEZ1	fasciculation and elongation protein zeta 1 (zygin I)	203562_at	fasciculation and elongation protein zeta 1 (zygin I)	FEZ1	999.8	1279.92	1321.71	1096.07	1049.69	1697.57	1566.44	1484.62	1461.98	2125.78	1428.45	1230.1	1365.12	1272.02	1016.84	1187.45	1108.35	971.4	1253.65	1284.97	9.9655	10.3218	10.3682	10.0981	10.0357	10.7293	10.6133	10.5359	10.5137	11.0538	10.4802	10.2646	10.4148	10.3129	9.98988	10.2137	10.1142	9.92392	10.2919	10.3275	1240.79	1613.45	1187.77
BA89	208962_s_at	FADS1	fatty acid desaturase 1	208962_s_at	fatty acid desaturase 1	FADS1	261.01	186.65	311.26	207.56	185.26	630.01	90.96	60.68	108.08	104.4	98.49	180.52	102.13	144.35	106.77	203.03	174.68	192.78	317.61	121.29	8.02796	7.54419	8.28198	7.69738	7.53341	9.29923	6.50716	5.92315	6.75596	6.70598	6.6219	7.49601	6.67426	7.17343	6.73836	7.66555	7.44857	7.59081	8.31111	6.92232	296.958	92.522	171.462
BA89	218751_s_at	FBXW7	F-box and WD-40 domain protein 7 (archipelago homolog, Drosophila)	218751_s_at	F-box and WD-40 domain protein 7 (archipelago homolog, Drosophila)	FBXW7	240.22	358.42	380.17	557.75	400.04	321.66	125.49	124.79	214.66	274.75	254.49	286.05	360.45	376.15	471.71	275.5	491.74	432.19	365.71	243.45	7.90821	8.48551	8.5705	9.12347	8.644	8.32939	6.97143	6.96336	7.74591	8.10197	7.99146	8.16012	8.49366	8.55516	8.88176	8.10591	8.94175	8.75552	8.51456	7.92748	376.377	198.836	366.994
BA89	206404_at	FGF9	fibroblast growth factor 9 (glia-activating factor)	206404_at	fibroblast growth factor 9 (glia-activating factor)	FGF9	125.03	223.3	190.09	306	257.63	174.15	70.09	89.79	117.16	153.22	201.05	196.09	237.76	308.07	218.87	180.79	191.73	233.57	187.45	144.69	6.96613	7.80284	7.57054	8.25739	8.00916	7.44419	6.13114	6.48848	6.87234	7.25946	7.65141	7.61537	7.89336	8.26712	7.77393	7.49817	7.58293	7.86771	7.55036	7.17682	212.7	126.262	211.002
BA89	233437_at	GABRA4	gamma-aminobutyric acid (GABA) A receptor, alpha 4	233437_at	gamma-aminobutyric acid (GABA) A receptor, alpha 4	GABRA4	458.43	680.36	673.57	933.41	817.8	410.34	216.97	231.67	348.12	317.17	314.84	501.51	555.77	685.88	301.83	192.62	475.59	710.02	447.59	299.49	8.84056	9.41015	9.39568	9.86637	9.6756	8.68068	7.76135	7.85593	8.44344	8.30911	8.29847	8.97014	9.11834	9.42181	8.23759	7.58961	8.89358	9.47172	8.80603	8.22636	662.318	285.754	463.367
BA89	200009_at	GDI2	GDP dissociation inhibitor 2	200009_at	GDP dissociation inhibitor 2	GDI2	1241.33	1368.9	1358.54	1273.08	1420.12	1538.06	1786.56	1167.18	1722.42	1825.65	1810.89	1111.44	1163.36	1040.48	1122.42	1287.39	1338.3	1428.86	1313.2	1165.71	10.2777	10.4188	10.4078	10.3141	10.4718	10.5869	10.803	10.1888	10.7502	10.8342	10.8225	10.1182	10.1841	10.023	10.1324	10.3302	10.3862	10.4806	10.3589	10.187	1366.67	1662.54	1219.02
BA89	217819_at	GOLGA7	golgi autoantigen, golgin subfamily a, 7	217819_at	golgi autoantigen, golgin subfamily a, 7	GOLGA7	315.06	546.5	527.36	408.34	467.35	558.46	656.07	484.28	518.59	818.25	577.96	422.38	307.85	421.69	361.53	375.95	338.87	404.01	415.42	439.35	8.29948	9.09408	9.04264	8.67363	8.86836	9.12531	9.35771	8.9197	9.01845	9.6764	9.17483	8.7224	8.26608	8.72004	8.49797	8.5544	8.40459	8.65825	8.69843	8.77923	470.512	611.03	387.45
BA89	204630_s_at	GOSR1	golgi SNAP receptor complex member 1	204630_s_at	golgi SNAP receptor complex member 1	GOSR1	179.64	250.17	213.8	274.53	275.94	248.38	34.25	31.47	42.53	171.45	143.29	156.69	221.45	217.67	172.44	203.29	202.59	257.49	244.41	101.3	7.48896	7.96676	7.74012	8.10082	8.10821	7.95641	5.09803	4.97591	5.41041	7.42164	7.16279	7.29177	7.79084	7.766	7.42995	7.66739	7.66242	8.00837	7.93316	6.66249	240.41	84.598	197.481
BA89	229114_at	GAB1	GRB2-associated binding protein 1	229114_at	GRB2-associated binding protein 1	GAB1	72.04	104.15	101.39	52.69	73.69	97.98	199.88	93.75	76.46	132.98	67.05	78.21	72.34	49.03	45.61	90.63	56.66	49.07	46.66	45.35	6.17073	6.70252	6.66377	5.71946	6.2034	6.61442	7.64299	6.55075	6.25663	7.05507	6.06717	6.28928	6.17672	5.61559	5.51128	6.50192	5.82426	5.61677	5.54411	5.50303	83.6567	114.024	59.2844
BA89	1598_g_at	GAS6	growth arrest-specific 6	1598_g_at	growth arrest-specific 6	GAS6	334.74	281.88	288.53	295.79	284.64	355.39	271.55	504.58	356.25	347.8	359.07	407.26	524.6	469.41	376.7	411.13	478.93	363.16	401.52	393.84	8.3869	8.13894	8.17258	8.20843	8.15299	8.47326	8.08507	8.97894	8.47675	8.44211	8.48812	8.66981	9.03507	8.8747	8.55727	8.68345	8.90367	8.50446	8.64933	8.62147	306.828	367.85	425.172
BA89	223049_at	GRB2	growth factor receptor-bound protein 2	223049_at	growth factor receptor-bound protein 2	GRB2	405.74	356.55	453.43	401.02	344.8	582.48	892.35	525.27	564.83	595.31	609.7	650.87	751.78	462.85	812	1085.85	1162.57	710.72	460.04	647.6	8.66441	8.47796	8.82474	8.64753	8.42962	9.18606	9.80147	9.03692	9.14167	9.2175	9.25196	9.34623	9.55417	8.8544	9.66534	10.0846	10.1831	9.47314	8.84562	9.33896	424.003	637.492	749.364
BA89	200746_s_at	GNB1	guanine nucleotide binding protein (G protein), beta polypeptide 1	200746_s_at	guanine nucleotide binding protein (G protein), beta polypeptide 1	GNB1	1621.75	1746.09	1401.83	1653.84	1620.76	1673.31	1364.05	943.85	984.46	1256.43	1084.1	1320.84	1591.66	1427	1332.62	1367.43	1982.54	1378.97	1890.59	1526.23	10.6633	10.7699	10.4531	10.6916	10.6625	10.7085	10.4137	9.88241	9.94319	10.2951	10.0823	10.3672	10.6363	10.4788	10.3801	10.4173	10.9531	10.4294	10.8846	10.5758	1619.6	1126.58	1535.32
BA89	229653_at	FLJ10979	hypothetical protein FLJ10979	229653_at	hypothetical protein FLJ10979	FLJ10979	240.66	255.67	192.67	189.56	170.45	214.6	208.73	227.29	224.57	228.76	288.33	285.1	401.7	279.48	355.14	335.67	285.5	197.36	233.52	339.33	7.91085	7.99814	7.58999	7.56651	7.4132	7.74551	7.70549	7.82839	7.81102	7.83769	8.17158	8.15532	8.64997	8.1266	8.47224	8.3909	8.15735	7.62469	7.8674	8.40654	210.602	235.536	301.422
BA89	222791_at	RSBN1	round spermatid basic protein 1	222791_at	hypothetical protein FLJ11220	FLJ11220	356.5	315.34	368.73	312.12	301.38	255.73	148.17	75.03	134.48	328.26	147.16	288.61	169.56	233.29	196.91	120.23	258.12	288.06	185.56	255.05	8.47776	8.30077	8.52642	8.28596	8.23544	7.99848	7.21111	6.2294	7.07125	8.3587	7.20124	8.17298	7.40565	7.86598	7.62139	6.90965	8.0119	8.17023	7.53574	7.99464	318.3	166.62	221.71
BA89	212223_at	IDS	iduronate 2-sulfatase (Hunter syndrome)	212223_at	iduronate 2-sulfatase (Hunter syndrome)	IDS	1547.74	1185.77	1118.12	1662.67	1463.69	868.49	720.8	749.94	789.32	773.22	672.06	1334.04	1028.77	1169.54	1194.35	1115.62	866.81	1207.1	1566.13	1426.33	10.5959	10.2116	10.1269	10.6993	10.5154	9.76237	9.49346	9.55063	9.62447	9.59474	9.39245	10.3816	10.0067	10.1917	10.222	10.1236	9.75957	10.2373	10.613	10.4781	1307.75	741.068	1212.08
BA89	204733_at	KLK6	kallikrein 6 (neurosin, zyme)	204733_at	kallikrein 6 (neurosin, zyme)	KLK6	145.49	122.72	122.33	166.86	122.73	243.42	298.03	119.88	207.45	330.45	158.24	138.31	93.79	151.19	106.42	86.49	122.49	116.57	76.02	112.1	7.18478	6.93923	6.93463	7.38249	6.93934	7.9273	8.21931	6.90545	7.69662	8.36829	7.30597	7.11176	6.55136	7.24022	6.73363	6.43446	6.93652	6.86505	6.24831	6.80864	153.925	222.81	111.487
BA89	208784_s_at	KLHDC3	kelch domain containing 3	208784_s_at	kelch domain containing 3	KLHDC3	352.8	407.61	464.9	513.08	434.64	333.93	312.2	222.67	374.15	364.63	365.5	569.25	419.27	371.31	457.48	401.74	433.18	427.76	441.98	479.44	8.46271	8.67104	8.86078	9.00304	8.76368	8.3834	8.28633	7.79876	8.54747	8.51029	8.51373	9.15292	8.71174	8.53648	8.83756	8.65012	8.75882	8.74066	8.78784	8.90521	417.827	327.83	444.601
BA89	212677_s_at	KIAA0582	KIAA0582	212677_s_at	KIAA0582	KIAA0582	166.99	146.14	190.8	220.82	158.77	105.18	64.42	58.55	45.18	86.7	70.39	139.1	210.78	255.92	155.92	61.77	187.63	220.38	115.92	100.09	7.38362	7.19121	7.57592	7.78673	7.31079	6.71672	6.00944	5.8716	5.49761	6.43796	6.1373	7.11998	7.71959	7.99955	7.28466	5.94883	7.55175	7.78385	6.85699	6.64515	164.783	65.048	160.834
BA89	203488_at	LPHN1	latrophilin 1	203488_at	latrophilin 1	LPHN1	232.6	242.01	317.69	424.44	251.31	305.91	181.66	195.21	213.35	209.73	273.73	382.59	349.85	263.91	366.06	348.44	385.86	218.72	420.94	267.08	7.86171	7.91892	8.31148	8.72942	7.97332	8.25696	7.5051	7.60888	7.73708	7.71239	8.09661	8.57966	8.45059	8.0439	8.51594	8.44477	8.59193	7.77294	8.71747	8.06113	295.66	214.736	333.717
BA89	209866_s_at	LPHN3	latrophilin 3	209866_s_at	latrophilin 3	LPHN3	200.92	177.66	225.91	244.38	179.99	155.78	83.77	92.04	116.64	129.09	120.28	144.98	131.12	199.96	80.89	97.85	184.35	196.52	166.66	78.79	7.65048	7.47297	7.81961	7.93298	7.49177	7.28337	6.38836	6.52419	6.86592	7.01223	6.91025	7.17971	7.03474	7.64357	6.33789	6.6125	7.5263	7.61853	7.38076	6.29994	197.44	108.364	142.347
BA89	219399_at	LIN7C	lin-7 homolog C (C. elegans)	219399_at	lin-7 homolog C (C. elegans)	LIN7C	57.43	25.34	39.86	49.2	24.5	24.27	27.64	13.11	7.8	11.56	18.41	38.86	33.69	57.95	21.27	18.43	21.3	51.51	46.14	26.38	5.84373	4.66334	5.31687	5.62059	4.61471	4.6011	4.78869	3.7126	2.96347	3.53107	4.20242	5.28021	5.07425	5.85674	4.41075	4.20398	4.41278	5.68678	5.52795	4.72137	36.7667	15.704	35.0589
BA89	225340_s_at	M11S1	membrane component, chromosome 11, surface marker 1	225340_s_at	membrane component, chromosome 11, surface marker 1	M11S1	409.6	588.69	468.77	505.39	545.41	550.86	764.83	416.21	576.31	561.02	502.79	367.3	264.4	442.18	426.46	347.44	441.23	448.85	370.5	418.07	8.67807	9.20136	8.87274	8.98125	9.0912	9.10554	9.579	8.70117	9.1707	9.13191	8.97381	8.52082	8.04658	8.78849	8.73627	8.44062	8.78539	8.81009	8.53333	8.7076	511.453	564.232	391.826
BA89	217808_s_at	MAPKAP1	mitogen-activated protein kinase associated protein 1	217808_s_at	mitogen-activated protein kinase associated protein 1	MAPKAP1	119.63	114.14	136.53	89.88	133.86	127.33	69.98	115.06	154.26	71.69	85.59	171.34	150.52	119.64	115.5	124.47	179.94	143.11	180.82	150.07	6.90244	6.83466	7.09307	6.48993	7.06458	6.99243	6.12887	6.84624	7.26922	6.1637	6.41937	7.42072	7.23381	6.90256	6.85175	6.95965	7.49137	7.16098	7.49841	7.22949	120.228	99.316	148.379
BA89	206854_s_at	MAP3K7	mitogen-activated protein kinase kinase kinase 7	206854_s_at	mitogen-activated protein kinase kinase kinase 7	MAP3K7	119.56	108.12	127.96	139.93	114.68	100.21	84	52.03	73.39	71.32	72.85	95.06	118.3	147.16	81.45	59.57	110.63	95.76	75.59	67.91	6.90159	6.75649	6.99955	7.12856	6.84147	6.64688	6.39232	5.70127	6.19751	6.15623	6.18686	6.57077	6.88631	7.20124	6.34784	5.89651	6.7896	6.58135	6.24012	6.08555	118.41	70.718	94.6033
BA89	224368_s_at	NDRG3	NDRG family member 3	224368_s_at	NDRG family member 3	NDRG3	332.37	95.77	348.47	578.13	64.43	474.56	8.67	56.27	107.03	43.93	12.31	374.29	326.09	571.73	728.13	305.62	195.15	729.26	593.78	60.75	8.37665	6.5815	8.44489	9.17525	6.00966	8.89045	3.11603	5.81429	6.74187	5.45713	3.62176	8.54801	8.34913	9.15919	9.50805	8.25559	7.60844	9.51029	9.21378	5.92481	315.622	45.642	431.644
BA89	221082_s_at	NDRG3	NDRG family member 3	221082_s_at	NDRG family member 3	NDRG3	188.2	80.57	185.46	389.03	79.56	215.32	59.75	58.47	90.21	36.94	48.31	186.73	250.88	258.32	189.01	143.99	132.75	233.64	224.16	109.43	7.55612	6.33217	7.53496	8.60374	6.31397	7.75034	5.90087	5.86962	6.49521	5.20711	5.59425	7.54481	7.97085	8.01302	7.56232	7.16982	7.05257	7.86814	7.80839	6.77386	189.69	58.736	192.101
BA89	204889_s_at	NEURL	neuralized-like (Drosophila)	204889_s_at	neuralized-like (Drosophila)	NEURL	112.52	139.89	110.41	129.95	138.96	143.01	77.03	74.53	100.84	100.9	75.04	154.14	113.96	89.89	110.77	127.54	141.09	124.89	116.25	156.68	6.81404	7.12815	6.78673	7.02181	7.11853	7.15997	6.26735	6.21975	6.65592	6.65678	6.22959	7.2681	6.83238	6.49009	6.79142	6.99481	7.14047	6.96451	6.86109	7.29168	129.123	85.668	126.134
BA89	209982_s_at	NRXN2	neurexin 2	209982_s_at	neurexin 2	NRXN2	203.5	181.86	163.02	197.41	227.73	128.55	48.07	46.96	52.79	137.34	113.06	195.57	125.41	91.32	138.81	81.61	184.37	170.28	201.44	121.98	7.66889	7.50668	7.34891	7.62505	7.83118	7.00619	5.58706	5.55336	5.72219	7.10161	6.82095	7.61154	6.97051	6.51286	7.11697	6.35067	7.52646	7.41176	7.65421	6.9305	183.678	79.644	145.643
BA89	209556_at	NCDN	neurochondrin	209556_at	neurochondrin	NCDN	698.78	445.01	963.51	937.32	457.32	652.85	403.67	284.33	543.01	290.25	577.64	838.53	869.79	813.61	1101.71	664.52	732.01	747.09	898.64	640.87	9.44869	8.79769	9.91216	9.8724	8.83706	9.35061	8.65703	8.15142	9.08483	8.18115	9.17403	9.71172	9.76452	9.66819	10.1055	9.37617	9.51572	9.54514	9.8116	9.32389	692.465	419.78	811.863
BA89	206477_s_at	NOVA2	neuro-oncological ventral antigen 2	206477_s_at	neuro-oncological ventral antigen 2	NOVA2	54.83	41.89	38.53	70.35	41.61	60.19	21.55	30.24	24.7	36	46.35	92.63	91.83	53.78	63.7	55.73	72.6	73.48	98.81	67.41	5.77689	5.38853	5.26791	6.13648	5.37886	5.91145	4.42962	4.91839	4.62644	5.16993	5.5345	6.53341	6.52089	5.749	5.99322	5.80038	6.1819	6.19928	6.62659	6.07489	51.2333	31.768	74.4411
BA89	206001_at	NPY	neuropeptide Y	206001_at	neuropeptide Y	NPY	212.65	408.42	182.92	200.54	300.53	297.53	369.57	781.57	454.64	405.3	387.01	232.66	466.41	199.84	210.52	213.08	203.79	203.81	215.75	283.22	7.73234	8.67391	7.51507	7.64775	8.23137	8.21689	8.5297	9.61023	8.82858	8.66285	8.59623	7.86208	8.86546	7.6427	7.71781	7.73525	7.67094	7.67108	7.75322	8.14578	267.098	479.618	247.676
BA89	210443_x_at	OGFR	opioid growth factor receptor	210443_x_at	opioid growth factor receptor	OGFR	174.03	123.91	136.38	138.35	120.45	180.03	88.46	98.07	111.58	106.66	103.88	126.66	210.14	151.91	164.25	111.29	140.16	125.95	174.6	147.36	7.44319	6.95315	7.09149	7.11218	6.91229	7.49209	6.46695	6.61574	6.80193	6.73688	6.69877	6.98482	7.71521	7.24707	7.35975	6.79818	7.13093	6.97671	7.44791	7.2032	145.525	101.73	150.258
BA89	202841_x_at	OGFR	opioid growth factor receptor	202841_x_at	opioid growth factor receptor	OGFR	158.37	150.16	185.26	164.04	145.24	215.79	114.18	118.31	166.54	130.92	93.77	190.32	220.4	161.93	211.4	166.18	198.41	149.89	242.06	184.33	7.30716	7.23036	7.53341	7.3579	7.18229	7.75348	6.83517	6.88643	7.37972	7.03254	6.55105	7.57228	7.78398	7.33923	7.72383	7.3766	7.63234	7.22776	7.91922	7.52615	169.81	124.744	191.658
BA89	222826_at	PLDN	pallidin homolog (mouse)	222826_at	pallidin homolog (mouse)	PLDN	115.86	135.88	129.22	264.12	125.57	267.52	24.3	45.48	106.72	39.63	55.57	139.41	155.89	190.12	121.68	58.67	215.28	408.73	206.93	115.43	6.85624	7.08619	7.01369	8.04505	6.97235	8.0635	4.60288	5.50716	6.73769	5.30852	5.79623	7.12319	7.28438	7.57077	6.92695	5.87455	7.75007	8.675	7.693	6.85087	173.028	54.34	179.127
BA89	208684_at	COPA	coatomer protein complex, subunit alpha	208684_at	peroxisomal biogenesis factor 19	(COPA, PEX19)	385.31	319.47	420.62	524.34	328.63	299.93	274.87	173.57	223.88	188.26	301.83	345.63	401.36	355.29	354.12	290.48	376.28	397.52	310.6	289.56	8.58988	8.31954	8.71637	9.03436	8.36032	8.22848	8.10261	7.43937	7.80658	7.55658	8.23759	8.43308	8.64875	8.47285	8.46809	8.18229	8.55566	8.63488	8.27891	8.17772	379.717	232.482	346.76
BA89	206792_x_at	PDE4C	phosphodiesterase 4C, cAMP-specific (phosphodiesterase E1 dunce homolog, Drosophila)	206792_x_at	phosphodiesterase 4C, cAMP-specific (phosphodiesterase E1 dunce homolog, Drosophila)	PDE4C	614.06	517.47	539.94	557.15	412.69	646.21	248.58	306.32	258.97	521.01	266.01	426.45	293.76	360.61	498.02	634.17	466.54	586.19	470.95	512.71	9.26224	9.01533	9.07666	9.12192	8.68891	9.33586	7.95757	8.2589	8.01664	9.02517	8.05534	8.73623	8.19849	8.49429	8.96006	9.30873	8.86586	9.19523	8.87943	9.002	547.92	320.178	472.156
BA89	204369_at	PIK3CA	phosphoinositide-3-kinase, catalytic, alpha polypeptide	204369_at	phosphoinositide-3-kinase, catalytic, alpha polypeptide	PIK3CA	109.99	98.03	149.09	123.12	121.45	101.96	40.28	26.07	37.31	65.46	73.51	100.68	89.89	150.6	61.82	38.11	128.81	115.12	73.05	50.55	6.78123	6.61515	7.22004	6.94392	6.92422	6.67186	5.33199	4.70432	5.22149	6.03254	6.19987	6.65363	6.49009	7.23458	5.95	5.2521	7.0091	6.84699	6.19081	5.65964	117.273	48.526	89.8478
BA89	203497_at	PPARBP	PPAR binding protein	203497_at	PPAR binding protein	PPARBP	64.39	98.35	61.74	84.71	77.48	50.47	29.29	10.36	29.1	59.56	34.6	54.88	37.61	55.61	44.68	15.92	51.15	53.26	51.96	59.26	6.00876	6.61985	5.94813	6.40446	6.27575	5.65735	4.87234	3.37295	4.86295	5.89627	5.1127	5.77821	5.23304	5.79727	5.48156	3.99277	5.67666	5.73498	5.69933	5.88899	72.8567	32.582	47.1478
BA89	203460_s_at	PSEN1	presenilin 1 (Alzheimer disease 3)	203460_s_at	presenilin 1 (Alzheimer disease 3)	PSEN1	171.31	150.97	130.84	139.41	161.78	207.09	346.92	124.45	207.41	196.94	150.15	120.24	83.12	136.35	119.72	102.73	93.44	128.74	98.75	145.81	7.42047	7.23812	7.03166	7.12319	7.33789	7.69411	8.43846	6.95942	7.69634	7.62161	7.23026	6.90977	6.37712	7.09117	6.90352	6.68271	6.54597	7.00832	6.62571	7.18795	160.233	205.174	114.322
BA89	210198_s_at	PLP1	proteolipid protein 1 (Pelizaeus-Merzbacher disease, spastic paraplegia 2, uncomplicated)	210198_s_at	proteolipid protein 1 (Pelizaeus-Merzbacher disease, spastic paraplegia 2, uncomplicated)	PLP1	1604.94	2482.51	1533.04	2064.74	1912.46	3009.61	3627.97	2105.02	2209.63	3567.81	1807.41	1713.76	1345.44	2097.69	926.95	672.43	1628.36	1472.38	1189.89	1603.47	10.6483	11.2776	10.5822	11.0117	10.9012	11.5554	11.8249	11.0396	11.1096	11.8008	10.8197	10.7429	10.3939	11.0346	9.85635	9.39324	10.6692	10.5239	10.2166	10.647	2101.22	2663.57	1405.6
BA89	226422_at	PTX1	PTX1 protein	226422_at	PTX1 protein	PTX1	171	233.47	217.41	239.21	357.97	182.47	570.41	401.38	365.81	357.53	216.02	205.76	197.49	159.27	227.91	178.38	181.42	327.58	145.82	172.15	7.41785	7.86709	7.76427	7.90213	8.4837	7.51152	9.15586	8.64883	8.51495	8.48192	7.75502	7.68482	7.62564	7.31533	7.83232	7.47881	7.50319	8.3557	7.18804	7.42752	233.588	382.23	199.531
BA89	223336_s_at	RAB18	RAB18, member RAS oncogene family	223336_s_at	RAB18, member RAS oncogene family	RAB18	614.16	766.22	709.38	596.48	576.66	587.93	998.48	814.77	880.79	728.8	577.41	596.39	563.99	545	579.98	447.02	578.1	701.65	575.37	531.86	9.26247	9.58161	9.47041	9.22033	9.17158	9.1995	9.96359	9.67025	9.78266	9.50938	9.17345	9.22011	9.13953	9.09011	9.17986	8.80419	9.17518	9.45461	9.16835	9.0549	641.805	800.05	568.818
BA89	217763_s_at	RAB31	RAB31, member RAS oncogene family	217763_s_at	RAB31, member RAS oncogene family	RAB31	267.07	345.26	274.32	211.74	273.07	568.93	96.4	84.79	130.84	262.1	77.99	244.72	227	154.51	134.49	246.95	237.2	291.88	275.71	178.61	8.06107	8.43154	8.09972	7.72615	8.09313	9.15211	6.59096	6.40582	7.03166	8.03397	6.28522	7.93499	7.82655	7.27156	7.07135	7.94808	7.88996	8.18923	8.10701	7.48067	323.398	130.424	221.23
BA89	218700_s_at	RAB7L1	RAB7, member RAS oncogene family-like 1	218700_s_at	RAB7, member RAS oncogene family-like 1	RAB7L1	43.24	22.49	24.15	43.28	29.25	23.65	14.75	13.22	23.12	25.07	13.47	23.83	29.52	36.28	25.21	24.53	22.07	38.43	34.2	26.13	5.43429	4.49121	4.59395	5.43563	4.87036	4.56377	3.88264	3.72465	4.53107	4.64789	3.75168	4.57471	4.88362	5.1811	4.65592	4.61648	4.46401	5.26416	5.09592	4.70763	31.01	17.926	28.9111
BA89	204681_s_at	RAPGEF5	Rap guanine nucleotide exchange factor (GEF) 5	204681_s_at	Rap guanine nucleotide exchange factor (GEF) 5	(RAPGEF5, na)	272.21	385.6	445.21	480.99	328.47	328.7	453.64	630.4	735.49	634.43	853.99	430.1	387.55	578.34	567.07	368.54	399.56	556.45	345.92	285.38	8.08858	8.59096	8.79834	8.90986	8.35962	8.36063	8.8254	9.30012	9.52256	9.30932	9.73808	8.74853	8.59824	9.17577	9.14738	8.52568	8.64227	9.12011	8.4343	8.15674	373.53	661.59	435.434
BA89	202362_at	RAP1A	RAP1A, member of RAS oncogene family	202362_at	RAP1A, member of RAS oncogene family	RAP1A	185.2	222.45	174.75	150.72	202.81	205.33	297.68	197.88	201.63	292.41	184.82	154.09	153.77	127.28	132.61	202.27	146.56	152.64	183.11	214.65	7.53294	7.79734	7.44915	7.23573	7.66399	7.6818	8.21762	7.62848	7.65557	8.19185	7.52998	7.26763	7.26463	6.99186	7.05105	7.66014	7.19535	7.25399	7.51657	7.74584	190.21	234.884	162.998
BA89	200833_s_at	RAP1B	RAP1B, member of RAS oncogene family	200833_s_at	RAP1B, member of RAS oncogene family	RAP1B	265.77	237.48	221.39	194.1	225.81	244.6	332.08	250.31	268.02	235.24	213.64	164.93	169.41	183.35	196.16	263.92	139.76	191.7	198.8	193.77	8.05403	7.89166	7.79045	7.60066	7.81897	7.93428	8.37539	7.96757	8.0662	7.87799	7.73904	7.36571	7.40437	7.51846	7.61589	8.04396	7.12681	7.58271	7.63517	7.5982	231.525	259.858	189.089
BA89	223467_at	RASD1	RAS, dexamethasone-induced 1	223467_at	RAS, dexamethasone-induced 1	RASD1	730.9	487.86	1305.44	498.45	626.33	826.16	802.3	473.57	533.15	506.72	872.74	1049.54	975.54	971.32	1620.46	958.22	1217.14	1365.37	1055.33	819.51	9.51353	8.93032	10.3503	8.96131	9.29078	9.69028	9.648	8.88743	9.0584	8.98504	9.76941	10.0355	9.93006	9.9238	10.6622	9.90421	10.2493	10.4151	10.0435	9.67862	745.857	637.696	1114.71
BA89	202975_s_at	RHOBTB3	Rho-related BTB domain containing 3	202975_s_at	Rho-related BTB domain containing 3	RHOBTB3	201.02	166.63	222.72	129.89	120.11	225.52	121.48	61.26	90.86	82.21	56.45	124.7	146.63	177.48	95.64	118.58	145.36	211.42	130.99	72.53	7.6512	7.3805	7.79909	7.02115	6.90821	7.81711	6.92458	5.93687	6.50557	6.36124	5.8189	6.96232	7.19604	7.47151	6.57954	6.88972	7.18349	7.72397	7.03331	6.18051	177.648	82.452	135.926
BA89	216048_s_at	RHOBTB3	Rho-related BTB domain containing 3	216048_s_at	Rho-related BTB domain containing 3	RHOBTB3	57.78	59.23	53.12	58.55	50.02	64.29	35.35	33.03	38.35	34.39	12.83	53.72	42.45	43.17	27.73	44.2	60.42	52.61	42.01	51.46	5.8525	5.88826	5.73118	5.8716	5.64443	6.00652	5.14364	5.0457	5.26115	5.10392	3.68145	5.74739	5.40769	5.43196	4.79338	5.46598	5.91695	5.71727	5.39266	5.68538	57.165	30.79	46.4189
BA89	200903_s_at	AHCY	S-adenosylhomocysteine hydrolase	200903_s_at	S-adenosylhomocysteine hydrolase	AHCY	89.54	92.56	93.9	122.74	108.64	103.02	123.64	165.02	177.69	108.63	155.58	129.08	137.39	128.81	121.69	97.52	127.85	113.95	107.92	119.6	6.48446	6.53232	6.55305	6.93946	6.76341	6.68678	6.95	7.3665	7.47322	6.76328	7.28151	7.01212	7.10213	7.0091	6.92707	6.60763	6.99831	6.83226	6.75382	6.90207	101.733	146.112	120.423
BA89	224983_at	SCARB2	scavenger receptor class B, member 2	224983_at	scavenger receptor class B, member 2	SCARB2	1199.9	1794.43	1724.47	1868.04	1734.15	2181.2	2608.05	1594.76	2408.76	2439.56	2203.47	1477.54	1173.04	1729.59	1796.47	1550.93	1680.53	1831.53	1389	1325.21	10.2287	10.8093	10.7519	10.8673	10.76	11.0909	11.3488	10.6391	11.2341	11.2524	11.1056	10.529	10.196	10.7562	10.8109	10.5989	10.7147	10.8388	10.4398	10.372	1750.37	2250.92	1550.43
BA89	226259_at	SEC15L1	SEC15-like 1 (S. cerevisiae)	226259_at	SEC15-like 1 (S. cerevisiae)	SEC15L1	105.87	146.78	104.81	127.18	99.84	57.88	142	139.46	167.64	152.22	290.09	149.39	201.11	166.45	157.57	158.87	148.81	159.05	124.04	143.82	6.72615	7.19751	6.71163	6.99073	6.64155	5.85499	7.14975	7.12371	7.38922	7.25001	8.18036	7.22294	7.65184	7.37895	7.29985	7.3117	7.21733	7.31334	6.95466	7.16812	107.06	178.282	156.568
BA89	209875_s_at	SPP1	secreted phosphoprotein 1 (osteopontin, bone sialoprotein I, early T-lymphocyte activation 1)	209875_s_at	secreted phosphoprotein 1 (osteopontin, bone sialoprotein I, early T-lymphocyte activation 1)	SPP1	260.47	459.23	225.31	343.6	245.24	494.74	850.09	228.2	591.45	964.79	455.07	232.38	121.65	426.42	178.27	104.84	219.73	130.82	134.8	202.07	8.02497	8.84307	7.81577	8.42459	7.93805	8.95053	9.73147	7.83415	9.20811	9.91407	8.82995	7.86034	6.92659	8.73613	7.47792	6.71204	7.77959	7.03144	7.07468	7.65871	338.098	617.92	194.553
BA89	236259_at	STK4	serine/threonine kinase 4	236259_at	serine/threonine kinase 4	STK4	240.15	208.45	293.2	229.16	205.47	255.71	147.48	151.28	138.76	198.19	115.89	229.55	212.96	230.41	234.41	179.68	219.71	188.19	213.94	218.61	7.90779	7.70356	8.19574	7.84021	7.68278	7.99836	7.20438	7.24108	7.11645	7.63074	6.85661	7.84266	7.73444	7.84806	7.87289	7.48929	7.77946	7.55605	7.74106	7.77222	238.69	150.32	214.162
BA89	228853_at	STYX	serine/threonine/tyrosine interacting protein	228853_at	serine/threonine/tyrosine interacting protein	STYX	41.14	46.67	50.86	43.84	43.21	39.92	78.86	48.21	52.46	85.64	68.94	41.71	36.43	46.96	38.45	33.05	42.03	46.25	63.43	46.71	5.36247	5.54442	5.66846	5.45418	5.43329	5.31904	6.30122	5.59126	5.71315	6.42021	6.10727	5.38232	5.18705	5.55336	5.26491	5.04658	5.39335	5.53138	5.98709	5.54566	44.2733	66.822	43.8911
BA89	209897_s_at	SLIT2	slit homolog 2 (Drosophila)	209897_s_at	slit homolog 2 (Drosophila)	SLIT2	212.46	267.88	259.57	366.44	328.76	211.62	56.87	52.7	107.47	126.98	197.9	221.09	272.12	319.18	160.46	154.49	327.64	224.68	191.29	171.56	7.73105	8.06544	8.01998	8.51743	8.36089	7.72533	5.8296	5.71973	6.74779	6.98846	7.62863	7.78849	8.0881	8.31823	7.32607	7.27137	8.35597	7.81173	7.57962	7.42257	274.455	108.384	226.946
BA89	210854_x_at	SLC6A8	solute carrier family 6 (neurotransmitter transporter, creatine), member 8	210854_x_at	solute carrier family 6 (neurotransmitter transporter, creatine), member 8	SLC6A8	139.73	124.44	138.11	186.25	123.36	193.25	95.86	84.15	117.36	124.29	81.54	185.24	144.89	135.25	104.68	120.77	140.81	117.78	208.35	136.98	7.1265	6.95931	7.10967	7.5411	6.94673	7.59432	6.58286	6.39489	6.8748	6.95757	6.34944	7.53325	7.17881	7.07949	6.70984	6.91612	7.13761	6.87995	7.70287	7.09782	150.857	100.64	143.861
BA89	206434_at	SPOCK3	sparc/osteonectin, cwcv and kazal-like domains proteoglycan (testican) 3	206434_at	sparc/osteonectin, cwcv and kazal-like domains proteoglycan (testican) 3	SPOCK3	49.08	81.14	51.3	78.03	63.73	63.6	122.91	94.36	85.61	85.46	73.93	53.86	64.63	61.58	43.07	25.05	62.79	41.71	42.78	41.79	5.61706	6.34234	5.68089	6.28596	5.9939	5.99095	6.94146	6.5601	6.41971	6.41718	6.20809	5.75114	6.01413	5.94439	5.42861	4.64674	5.97246	5.38232	5.41886	5.38509	64.48	92.454	48.5844
BA89	205155_s_at	SPTBN2	spectrin, beta, non-erythrocytic 2	205155_s_at	spectrin, beta, non-erythrocytic 2	SPTBN2	138.16	181.73	211.03	157.47	189.6	234.89	115.7	123.51	146.19	122.07	161.62	235.01	166.52	159.53	244.92	251.93	273.87	199.73	303.88	261.28	7.1102	7.50565	7.7213	7.29893	7.56682	7.87584	6.85424	6.94848	7.1917	6.93156	7.33646	7.87658	7.37955	7.31768	7.93617	7.97688	8.09735	7.64191	8.24736	8.02945	185.48	133.818	232.963
BA89	200044_at	SFRS9	splicing factor, arginine/serine-rich 9	200044_at	splicing factor, arginine/serine-rich 9	SFRS9	527.13	644.15	463.67	577.31	561.62	730.28	867.66	830.16	690.64	683.81	777.11	580.22	653.87	472.15	608.91	683.01	748.35	620.39	509.34	609.59	9.04201	9.33125	8.85695	9.1732	9.13345	9.51231	9.76099	9.69725	9.43179	9.41745	9.60197	9.18046	9.35286	8.8831	9.25009	9.41576	9.54757	9.27703	8.99249	9.2517	584.027	769.876	609.537
BA89	226572_at	SOCS7	suppressor of cytokine signaling 7	226572_at	suppressor of cytokine signaling 7	SOCS7	219.31	296.83	250.83	208.55	319.66	238.55	141.05	106.52	127.07	267.14	236.5	322.3	247.72	249.1	356.45	372.21	322.48	335.3	355.24	216.65	7.77683	8.21349	7.97057	7.70425	8.32039	7.89815	7.14006	6.73498	6.98948	8.06145	7.8857	8.33226	7.95257	7.96058	8.47756	8.53997	8.33307	8.38931	8.47265	7.75922	255.622	175.656	308.606
BA89	213200_at	SYP	synaptophysin	213200_at	synaptophysin	SYP	493.01	241.96	492.49	884.37	361.21	422.16	245.87	128.29	286.63	210.57	263.99	504.28	342.42	361.77	771.51	450.06	392.78	269.21	676.92	330.66	8.94547	7.91862	8.94395	9.78851	8.4967	8.72165	7.94175	7.00326	8.16305	7.71816	8.04434	8.97808	8.41962	8.49893	9.59154	8.81397	8.61758	8.07259	9.40284	8.3692	482.533	227.07	455.512
BA89	206162_x_at	SYT5	synaptotagmin V	206162_x_at	synaptotagmin V	SYT5	114.82	126.58	224.16	215.1	128.44	181.71	92.89	65.21	135.9	92.4	99.7	164.43	158.27	136.87	176.22	131.77	203.4	161.56	268.58	154.9	6.84323	6.98391	7.80839	7.74886	7.00495	7.50549	6.53745	6.02702	7.0864	6.52982	6.63952	7.36133	7.30624	7.09666	7.46123	7.04188	7.66818	7.33593	8.06921	7.27519	165.135	97.22	172.889
BA89	206161_s_at	SYT5	synaptotagmin V	206161_s_at	synaptotagmin V	SYT5	104.19	94.15	136.38	166.08	105.03	127.52	57.6	54.94	103.66	89.85	71.62	154.01	84.59	122.46	149.37	71.05	105.1	116.01	144.91	133.4	6.70307	6.55689	7.09149	7.37573	6.71466	6.99458	5.848	5.77979	6.69572	6.48945	6.16229	7.26688	6.40242	6.93617	7.22275	6.15076	6.71562	6.85811	7.17901	7.05961	122.225	75.534	120.1
BA89	214700_x_at	RIF1	telomere-associated protein RIF1 homolog	214700_x_at	telomere-associated protein RIF1 homolog	Rif1	34.76	27.26	36.09	14.35	26.08	23.3	22.13	24.3	21.44	29.73	30.03	19.04	21.72	17.64	17.45	18.14	16.87	15.21	14.69	21.88	5.11936	4.76871	5.17353	3.84298	4.70487	4.54226	4.46793	4.60288	4.42223	4.89385	4.90833	4.25096	4.44095	4.14078	4.12516	4.1811	4.07639	3.92695	3.87676	4.45154	26.9733	25.526	18.0711
BA89	203235_at	THOP1	thimet oligopeptidase 1	203235_at	thimet oligopeptidase 1	THOP1	39.23	64.38	61.44	35.48	44.04	67.09	28.32	31.89	51.95	36.65	36.17	62.22	89.33	61.12	59.51	75.62	84.04	53.26	69.55	73.98	5.29389	6.00854	5.94111	5.14893	5.46074	6.06803	4.82375	4.99503	5.69905	5.19574	5.17672	5.95931	6.48107	5.93357	5.89506	6.2407	6.393	5.73498	6.11998	6.20906	51.9433	36.996	69.8478
BA89	236742_at	ARFGEF1	ADP-ribosylation factor guanine nucleotide-exchange factor 1(brefeldin A-inhibited)	236742_at	Transcribed sequence with moderate similarity to protein sp:P39194 (H.sapiens) ALU7_HUMAN Alu subfamily SQ sequence contamination warning entry		118.26	114.67	151.63	117.32	102.98	133.86	82.54	91.71	55.88	95.01	62.98	119.79	131.16	110.61	67.44	77.75	113.8	92.53	120.2	98.78	6.88582	6.84134	7.24441	6.87431	6.68622	7.06458	6.36702	6.51901	5.80426	6.57001	5.97682	6.90436	7.03518	6.78934	6.07553	6.28077	6.83036	6.53185	6.90929	6.62615	123.12	77.624	103.562
BA89	244633_at	PIAS2	protein inhibitor of activated STAT, 2	244633_at	Transcribed sequences		94.34	95.52	94.84	105.13	113.21	96.18	54.02	52.63	30.57	82.42	59.44	39.65	76.3	111	69.94	83.43	84.33	89.04	75.56	51.65	6.5598	6.57773	6.56742	6.71603	6.82286	6.58766	5.75542	5.71781	4.93405	6.36492	5.89336	5.30925	6.25361	6.79442	6.12805	6.38249	6.39797	6.47638	6.23955	5.6907	99.87	55.816	75.6556
BA89	222366_at	ADNP	activity-dependent neuroprotector	222366_at	Transcribed sequences		101.25	44.64	59.09	63.56	51.61	32.67	37.83	53.93	21.11	20.58	22.69	65.95	45.53	58.16	51.61	45.74	44.26	60.9	38.59	52.95	6.66178	5.48027	5.88484	5.99005	5.68958	5.02989	5.24146	5.75302	4.39985	4.36317	4.50399	6.0433	5.50875	5.86196	5.68958	5.51538	5.46793	5.92837	5.27015	5.72656	58.8033	31.228	51.5211
BA89	236697_at	CADPS	Ca2+dependent secretion activator	236697_at	Transcribed sequences		69.54	40.94	52.79	87.73	43.96	55.57	49.69	53.93	23.24	55.7	47.43	76.82	69.21	80.79	89.79	77.49	63.9	63.86	93.32	63.88	6.11977	5.35544	5.72219	6.455	5.45812	5.79623	5.63488	5.75302	4.53854	5.7996	5.56773	6.26341	6.11291	6.3361	6.48848	6.27594	5.99774	5.99684	6.54411	5.99729	58.4217	45.998	75.4511
BA89	225352_at	TLOC1	translocation protein 1	225352_at	translocation protein 1	TLOC1	747.22	1184.68	1018.46	1089.94	1000.21	1171.36	1355.74	1141.46	1536.58	1353.53	1200.29	986.6	839.78	783.74	916.32	947.45	1046.86	1237.14	903.44	965.4	9.54539	10.2103	9.99217	10.09	9.96609	10.194	10.4049	10.1567	10.5855	10.4025	10.2292	9.94632	9.71387	9.61423	9.83971	9.88791	10.0319	10.2728	9.81928	9.91498	1035.31	1317.52	958.526
BA89	221829_s_at	TNPO1	transportin 1	221829_s_at	transportin 1	TNPO1	210.76	415.25	320.57	304.65	409	375.06	53.29	78.31	40.74	349.31	150.06	223.96	336.48	313.54	217.82	275.62	457.01	397.53	266.79	168.33	7.71946	8.69784	8.3245	8.25101	8.67596	8.55098	5.73579	6.29113	5.34837	8.44836	7.2294	7.8071	8.39438	8.29251	7.76699	8.10654	8.83608	8.63492	8.05956	7.39515	339.215	134.342	295.231
BA89	207657_x_at	TNPO1	transportin 1	207657_x_at	transportin 1	TNPO1	168.7	220.74	203	192.47	253.05	212.67	118.11	138.3	84.41	215.57	136.47	262.9	196.66	289.66	191.22	169.68	206.07	262.74	189.15	174.99	7.39832	7.7862	7.66534	7.58849	7.98328	7.73247	6.88399	7.11166	6.39934	7.75201	7.09244	8.03837	7.61956	8.17822	7.57909	7.40667	7.68699	8.03749	7.56339	7.45113	208.438	138.572	215.897
BA89	221507_at	TNPO2	transportin 2 (importin 3, karyopherin beta 2b)	221507_at	transportin 2 (importin 3, karyopherin beta 2b)	TNPO2	299.06	370.93	334.57	360.19	336.11	278.88	157.26	67.09	180.13	285.63	222.33	374.86	329.36	343.14	268.89	234.36	320.44	359.45	339.25	224.62	8.22429	8.535	8.38617	8.49261	8.39279	8.1235	7.29701	6.06803	7.49289	8.158	7.79656	8.55021	8.36352	8.42265	8.07087	7.87258	8.32391	8.48965	8.4062	7.81134	329.957	182.488	310.486
BA89	213655_at	YWHAE	tyrosine 3-monooxygenase/tryptophan 5-monooxygenase activation protein, epsilon polypeptide	213655_at	tyrosine 3-monooxygenase/tryptophan 5-monooxygenase activation protein, epsilon polypeptide	YWHAE	645.89	994.9	662.14	799.65	930.98	1170.03	1686.52	1728.32	2489.89	1504.61	1259.5	864.58	1925.16	1169.28	779.42	465.79	1380.95	782.94	687.03	1022.92	9.33515	9.95841	9.37099	9.64322	9.86261	10.1923	10.7198	10.7552	11.2819	10.5552	10.2986	9.75586	10.9108	10.1914	9.60626	8.86354	10.4314	9.61276	9.42423	9.99848	867.265	1733.77	1008.67
BA89	210317_s_at	YWHAE	tyrosine 3-monooxygenase/tryptophan 5-monooxygenase activation protein, epsilon polypeptide	210317_s_at	tyrosine 3-monooxygenase/tryptophan 5-monooxygenase activation protein, epsilon polypeptide	YWHAE	480.19	249.61	350.74	620.22	400.67	321.9	244.34	80.25	110.5	107.79	255.96	446.62	195.4	282.16	202.88	118.9	287.93	302.02	599.88	301.81	8.90746	7.96353	8.45426	9.27664	8.64627	8.33047	7.93275	6.32643	6.7879	6.75208	7.99977	8.8029	7.61029	8.14037	7.66448	6.8936	8.16957	8.2385	9.22853	8.2375	403.888	159.768	304.178
BA89	201671_x_at	USP14	ubiquitin specific protease 14 (tRNA-guanine transglycosylase)	201671_x_at	ubiquitin specific protease 14 (tRNA-guanine transglycosylase)	USP14	165.45	156.18	267.63	459.01	140.43	162.4	83.14	64.38	124.18	92.74	191.56	256.59	252.37	298.88	258.83	164.28	209.84	237.33	203.44	116.52	7.37025	7.28707	8.0641	8.84238	7.13371	7.34341	6.37747	6.00854	6.95629	6.53512	7.58165	8.00332	7.9794	8.22342	8.01586	7.36001	7.71315	7.89075	7.66846	6.86443	225.183	111.2	222.009
BA89	228956_at	UGT8	UDP glycosyltransferase 8 (UDP-galactose ceramide galactosyltransferase)	228956_at	UDP glycosyltransferase 8 (UDP-galactose ceramide galactosyltransferase)	UGT8	180.8	347.39	225.82	328.93	251.62	565.9	1028.3	159.5	696.39	1041.48	455.1	241.21	110.7	285.91	177.72	125.47	231.04	122.54	129.56	163.68	7.49825	8.44041	7.81903	8.36164	7.9751	9.1444	10.006	7.31741	9.44375	10.0244	8.83004	7.91415	6.79051	8.15942	7.47346	6.9712	7.852	6.93711	7.01748	7.35473	316.743	676.154	176.426
BA89	209340_at	UAP1	UDP-N-acteylglucosamine pyrophosphorylase 1	209340_at	UDP-N-acteylglucosamine pyrophosphorylase 1	UAP1	98.83	110.37	124.52	111.61	108.93	91.96	113.46	163.06	146.38	197.78	166.7	109.11	89.06	94.47	117.55	98.74	107.98	112.81	101.87	105.2	6.62688	6.7862	6.96023	6.80232	6.76726	6.52293	6.82604	7.34926	7.19358	7.62775	7.38111	6.76964	6.47671	6.56178	6.87713	6.62556	6.75462	6.81775	6.67058	6.71699	107.703	157.476	104.088
BA89	223026_s_at	VPS29	vacuolar protein sorting 29 (yeast)	223026_s_at	vacuolar protein sorting 29 (yeast)	VPS29	668.48	822.37	571.19	576.46	842.85	798.02	920.21	1027.13	1024.24	724.46	1226.26	639.44	631.99	637.84	781.56	644.65	775.5	866.89	708.06	675.78	9.38474	9.68364	9.15783	9.17108	9.71913	9.64028	9.84582	10.0044	10.0003	9.50076	10.26	9.32066	9.30376	9.31705	9.61021	9.33237	9.59898	9.75971	9.46773	9.40041	713.228	984.46	706.857
BA89	211749_s_at	VAMP3	vesicle-associated membrane protein 3 (cellubrevin)	211749_s_at	vesicle-associated membrane protein 3 (cellubrevin)	VAMP3	208.64	226.6	179.34	149.76	150.56	373.91	485.09	186.65	301.4	352.06	185.73	131.47	131.88	160.57	75.43	97.33	171.52	189.52	202.05	152.09	7.70487	7.824	7.48655	7.22651	7.23419	8.54655	8.92211	7.54419	8.23554	8.45968	7.53706	7.03859	7.04308	7.32706	6.23707	6.60481	7.42223	7.56621	7.65857	7.24878	214.802	302.186	145.762
BA89	224905_at	WDR26	WD repeat domain 26	224905_at	WD repeat domain 26	WDR26	26.62	113.79	80.93	75.32	119.54	89.34	168.32	122.4	171.57	158.73	165.13	152.37	76.09	133.55	93.24	109.69	105	105.81	94.85	107.93	4.73444	6.83023	6.3386	6.23496	6.90135	6.48123	7.39506	6.93546	7.42265	7.31043	7.36746	7.25144	6.24963	7.06124	6.54288	6.77729	6.71425	6.72533	6.56758	6.75395	84.2567	157.23	108.726
BA89	226554_at	ZBTB7	zinc finger and BTB domain containing 7	226554_at	zinc finger and BTB domain containing 7	ZBTB7	782.9	1287.7	648.85	817.29	1148.27	1407.32	281.77	172.32	318.52	561.59	461.51	861.86	755.23	622.23	631.32	554.55	1588.51	1244.08	1341.96	715.75	9.61268	10.3306	9.34174	9.6747	10.1652	10.4587	8.13837	7.42895	8.31524	9.13337	8.85022	9.75131	9.56077	9.2813	9.30223	9.11517	10.6335	10.2809	10.3901	9.48331	1015.39	359.142	923.943
BA89	244358_at	FOXO3A	forkhead box O3A	244358_at			185.75	159.01	159.88	195.1	191.8	192.18	94.62	101.17	107.4	149.93	101.08	109.69	111.3	171.81	173.71	167.28	149.64	121.75	176.21	154.25	7.53722	7.31297	7.32085	7.60807	7.58346	7.58631	6.56407	6.66064	6.74685	7.22814	6.65935	6.77729	6.79831	7.42467	7.44054	7.38612	7.22535	6.92778	7.46115	7.26913	180.62	110.84	148.404
Region	Probe	Symbol	Name	Fragment Name	Sequence Clusters: Cluster Title	Known Genes: Gene Symbol	100293_	100298_	100303_	100308_	100313_	100333_	100343_	100353_	100413_	100263_	100273_	100278_	100328_	100338_	100368_	102070_	100318_	100323_	100348_	100358_	100363_	100378_	100383_	100393_	100403_	100423_	100428_	100433_	LOG_100293_	LOG_100298_	LOG_100303_	LOG_100308_	LOG_100313_	LOG_100333_	LOG_100343_	LOG_100353_	LOG_100413_	LOG_100263_	LOG_100273_	LOG_100278_	LOG_100328_	LOG_100338_	LOG_100368_
BA47	235489_at	RHOJ	ras homolog gene family, member J	235489_at	Ras homolog gene family, member J	RHOJ	141.18	126.11	142.75	121.15	124.08	151.67	161.2	144.42	136.93	189.92	124.18	155.51	90.27	160.69	116.13	133.52	86.22	101.74	146.16	74.96	68.3	63.1	118.09	100.26	87.19	129.97	105.33	76.02	7.14139	6.97854	7.15735	6.92065	6.95513	7.24479	7.33271	7.17413	7.09729	7.56925	6.95629	7.28086	6.49618	7.32814	6.8596
BA47	229854_at	OBSCN	obscurin, cytoskeletal calmodulin and titin-interacting RhoGEF	229854_at	Obscurin, cytoskeletal calmodulin and titin-interacting RhoGEF	OBSCN	73.86	50.83	71.29	50.84	82.85	73.3	82.32	57.27	49.12	76.17	118.03	77.92	119.68	69.17	100.21	99.89	99.26	56.59	117.67	79.27	88.79	104.87	91.36	72.29	113	80.09	86.42	58.25	6.20672	5.66761	6.15563	5.66789	6.37243	6.19574	6.36317	5.83971	5.61824	6.25115	6.88301	6.28392	6.90304	6.11207	6.64688
BA47	224681_at	GNA12	guanine nucleotide binding protein (G protein) alpha 12	224681_at	Guanine nucleotide binding protein (G protein) alpha 12	GNA12	493.3	574.23	367.66	337.74	316.2	465.09	445.62	365.09	462.36	613.85	512.74	651.71	401.89	604.45	437.3	354.67	474.84	433.45	478.09	214.24	302.03	263.18	275.26	372.28	339.99	317.08	456.34	377.57	8.94632	9.16549	8.52223	8.39977	8.30469	8.86137	8.79967	8.51211	8.85287	9.26174	9.00208	9.34809	8.65066	9.23948	8.77248
BA47	224562_at	WASF2	WAS protein family, member 2	224562_at	(Hypothetical gene supported by NM_006990; AB026542, WAS protein family, member 2)	WASF2	510.13	546.89	443.11	617.6	595.19	515.4	407.86	536.84	411.67	711.19	424.79	480.39	341.71	390.99	383.85	516.28	360.01	628.33	367.37	234.96	242.17	278.67	277.87	399.34	340.14	462.39	349.47	380.44	8.99472	9.09511	8.79152	9.27053	9.21721	9.00955	8.67193	9.06835	8.68534	9.47409	8.73061	8.90806	8.41663	8.61099	8.5844
BA47	223677_at	APG10L	APG10 autophagy 10-like (S. cerevisiae)	223677_at	APG10 autophagy 10-like (S. cerevisiae)	APG10L	47.46	46.9	48.5	58	58.32	46.41	63.85	41.13	48.64	25.3	44.5	20.25	54.28	35.6	37.94	28.97	46.91	40.56	30.78	50.13	38.73	55.74	48.23	62.46	32.77	43.5	44.17	36.83	5.56864	5.55152	5.59991	5.85798	5.86592	5.53636	5.99661	5.36212	5.60407	4.66107	5.47573	4.33985	5.76235	5.15381	5.24565
BA47	223062_s_at	PSAT1	phosphoserine aminotransferase 1	223062_s_at	Phosphoserine aminotransferase 1	PSAT1	641.71	785.22	717.35	478.68	505.78	634.34	640.9	620.75	611.34	811.82	296.83	594.11	353.99	719.65	524.48	461.75	543.84	565.74	606.61	207.89	250.86	264.39	298.56	289.96	378.54	481.49	621.03	436.22	9.32578	9.61695	9.48653	8.90292	8.98237	9.30911	9.32396	9.27787	9.25583	9.66502	8.21349	9.21459	8.46757	9.49115	9.03474
BA47	222442_s_at	ARL10C	ADP-ribosylation factor-like 10C	222442_s_at	ADP-ribosylation factor-like 10C	ARL10C	407.66	319.09	414.24	172.91	268.74	361.42	213.11	325.92	385.25	434.32	286.2	381.52	423.47	225.29	375.45	423.64	359.24	500.55	550	422.35	493.43	511.73	483.26	240.16	463.05	377.01	588.51	533.05	8.67122	8.31782	8.69432	7.43388	8.07007	8.49753	7.73545	8.34837	8.58965	8.76261	8.16088	8.57562	8.72612	7.81564	8.55248
BA47	220261_s_at	ZDHHC4	zinc finger, DHHC domain containing 4	220261_s_at	Zinc finger, DHHC domain containing 4	ZDHHC4	98.29	97.23	109.9	72.87	71.47	104.66	89.9	84.25	93.76	112.19	124.56	148.35	112.56	140.91	101.22	130.24	131.03	75.53	87.18	72.59	127.42	95.23	124.3	133.6	106.57	91.27	99.32	100.75	6.61897	6.60333	6.78005	6.18725	6.15927	6.70957	6.49025	6.39661	6.5509	6.8098	6.9607	7.21286	6.81455	7.13863	6.66135
BA47	218857_s_at	ASRGL1	asparaginase like 1	218857_s_at	Asparaginase like 1	ASRGL1	384.54	419.63	624.34	583.98	375.71	460.29	796.19	371.21	433.76	313.67	451.34	488.86	384.29	403.99	387.37	333.04	337.17	362.31	334.71	222.1	314.79	274.73	357.53	335.98	393.33	424.58	429.59	397.9	8.58699	8.71297	9.28619	9.18977	8.55348	8.8464	9.63697	8.53609	8.76075	8.2931	8.81807	8.93328	8.58605	8.65817	8.59757
BA47	218327_s_at	SNAP29	synaptosomal-associated protein, 29kDa	218327_s_at	Synaptosomal-associated protein, 29kDa	SNAP29	59.85	53.8	64.72	48.02	58.2	41.4	46.22	64.74	47.26	47.38	45.94	23.55	55.78	40.19	40.69	48.22	40.46	67.15	71.09	73.81	79.11	45.26	70.12	78.49	46.69	74.96	75.01	41.67	5.90328	5.74953	6.01614	5.58556	5.86295	5.37156	5.53045	6.01659	5.56255	5.56621	5.52168	4.55766	5.80168	5.32876	5.3466
BA47	213454_at	CORT	cortistatin	213454_at	Cortistatin	(APITD1, CORT)	52.21	33.18	31.91	38.87	38.45	31.06	53.67	48.72	51.8	61.04	55.31	53.86	58.89	44.42	48.76	71.45	38.7	40.48	51.6	41.13	39.92	32.67	35.96	48.77	45.5	41.9	60.09	48.45	5.70625	5.05224	4.99594	5.28059	5.26491	4.95699	5.74604	5.60644	5.69488	5.93168	5.78947	5.75114	5.87995	5.47314	5.60763
BA47	212397_at	RDX	radixin	212397_at	Radixin	RDX	208.79	213.49	219.04	240.63	197.61	262.58	206.94	315.51	212.5	227.62	78.59	190.69	210.45	209.02	214.91	144.94	166.09	191.56	233.32	64.49	125.28	121.07	89.89	158.32	170.81	109.53	169.79	242.83	7.70591	7.73803	7.77505	7.91067	7.62651	8.03661	7.69307	8.30154	7.73132	7.83048	6.29627	7.57508	7.71733	7.7075	7.74759
BA47	210357_s_at	SMOX	spermine oxidase	210357_s_at	Spermine oxidase	SMOX	101.8	86.23	123.85	114.21	87.75	134.1	175.6	90.68	121.71	137.39	73.91	55.24	75.72	72.18	63.04	66.1	83.03	105.63	92.83	60.81	61.22	54.6	70.59	70.77	66.01	102.68	120.34	78.2	6.66959	6.43012	6.95245	6.83555	6.45533	7.06717	7.45615	6.50271	6.9273	7.10213	6.2077	5.78764	6.2426	6.17353	5.9782
BA47	210138_at	RGS20	regulator of G-protein signalling 20	210138_at	Regulator of G-protein signalling 20	RGS20	117.77	176.79	126.61	86.85	77.54	101.96	135.44	77.71	107.9	131.57	81.73	115.95	80.11	104.36	89.4	109.85	94.18	79.73	119.54	63.05	64.11	44.98	70.18	57.68	65.9	88.13	87.89	69.52	6.87983	7.46589	6.98425	6.44045	6.27687	6.67186	7.08151	6.28003	6.75355	7.03969	6.35279	6.85736	6.32391	6.70543	6.4822
BA47	209926_at	RFXANK	regulatory factor X-associated ankyrin-containing protein	209926_at	MADS box transcription enhancer factor 2, polypeptide B (myocyte enhancer factor 2B)	MEF2B	57.1	100.64	75.37	54.78	72.62	41.92	46.72	68.86	87.51	66.13	64.3	59.92	67.64	55.7	56.14	62.71	85.83	86.68	72.82	113.03	94.17	76.77	96.68	64.45	80.51	120.3	102.36	73.8	5.83542	6.65306	6.23592	5.77558	6.18229	5.38957	5.54597	6.10559	6.45138	6.04723	6.00675	5.90497	6.07981	5.7996	5.81096
BA47	209686_at	S100B	S100 calcium binding protein, beta (neural)	209686_at	S100 calcium binding protein, beta (neural)	S100B	217.13	213.36	208.8	247.78	233.9	305	342.07	209.21	214.55	156.23	139.75	212.31	216.11	320.52	177.49	184.51	120.32	232.87	233.86	96.87	136.26	119.63	135.29	227.94	166.4	186.89	160.44	137.24	7.76242	7.73715	7.70598	7.95292	7.86975	8.25267	8.41815	7.70881	7.74517	7.28753	7.1267	7.73003	7.75562	8.32427	7.47159
BA47	209570_s_at	D4S234E	DNA segment on chromosome 4 (unique) 234 expressed sequence	209570_s_at	DNA segment on chromosome 4 (unique) 234 expressed sequence	D4S234E	133.82	113.04	170.1	194.58	242.35	176.67	81.41	122.24	186.39	139.62	130.51	159.79	204.96	196.1	215.18	176.09	261.03	168.64	155.13	243.96	281.67	234.71	221.34	242.65	217.84	159.07	215.67	235.86	7.06415	6.82069	7.41024	7.60422	7.92095	7.46491	6.34713	6.93357	7.54218	7.12536	7.02802	7.32003	7.6792	7.61545	7.7494
BA47	209074_s_at	TU3A	TU3A protein	209074_s_at	TU3A protein	TU3A	1829.05	2060.03	1203.95	1683.35	1059.55	2272.61	2182.23	906.39	1606.25	962.77	1732.91	1327.42	1507.2	1368.24	1431.98	1073.38	855.28	1416.65	1221.1	576.36	894.66	1156.32	833.18	939.33	1453.08	1287.37	1024.55	845.11	10.8369	11.0084	10.2336	10.7171	10.0492	11.1501	11.0916	9.82399	10.6495	9.91105	10.759	10.3744	10.5577	10.4181	10.4838
BA47	208964_s_at	FADS1	fatty acid desaturase 1	208964_s_at	Fatty acid desaturase 1	FADS1	237.23	311.7	220.12	236.4	305.85	297.37	335.73	283.73	266.12	305.07	219.3	392.96	217.44	398.37	247.64	254.46	195.19	237.44	249.21	170.75	188.32	154.29	183.62	229.91	263.01	243.72	180.09	254.1	7.89014	8.28401	7.78215	7.88509	8.25668	8.21612	8.39116	8.14837	8.05593	8.253	7.77676	8.61824	7.76447	8.63796	7.9521
BA47	208731_at	RAB2	RAB2, member RAS oncogene family	208731_at	RAB2, member RAS oncogene family	RAB2	948.34	759.61	861.86	798.05	865.53	727.3	645.99	895.83	879.83	573.41	557.89	535.25	746.49	651.57	757.68	471.45	766.85	776.53	860.53	559.83	843.69	899.28	950.79	844.87	919.34	505.86	551.92	905.62	9.88926	9.56912	9.75131	9.64034	9.75744	9.50641	9.33537	9.80708	9.78108	9.16342	9.12384	9.06407	9.54398	9.34778	9.56545
BA47	207547_s_at	TU3A	TU3A protein	207547_s_at	TU3A protein	TU3A	1037.86	1576.45	1108.69	928.27	568.98	1240.93	1482.06	658.33	828.01	699.21	796.04	891.08	733.47	989.03	737.66	594.27	802.83	711.79	939.42	498.81	642.93	595.33	533.32	594.83	814.46	888.42	797.2	561.68	10.0194	10.6225	10.1146	9.8584	9.15223	10.2772	10.5334	9.36267	9.6935	9.44958	9.6367	9.79941	9.51859	9.94987	9.52681
BA47	205814_at	GRM3	glutamate receptor, metabotropic 3	205814_at	Glutamate receptor, metabotropic 3	GRM3	324.16	270.48	313.37	299.65	350.65	335.32	288.88	430.1	313.42	312.73	211.66	293.21	261.59	323.94	326.41	282.44	260.09	204.3	323.88	226.09	182.32	184.15	213.33	233.84	252.28	235.04	226.21	290.93	8.34056	8.07938	8.29172	8.22714	8.45389	8.3894	8.17433	8.74853	8.29195	8.28877	7.7256	8.19579	8.03116	8.33958	8.35054
BA47	205090_s_at	NAGPA	N-acetylglucosamine-1-phosphodiester alpha-N-acetylglucosaminidase	205090_s_at	N-acetylglucosamine-1-phosphodiester alpha-N-acetylglucosaminidase	NAGPA	97	132.02	127.87	154.28	90.25	119.99	96.52	127.7	129.32	88.92	122.17	110.4	110.78	134.97	169.47	123.86	197.81	160.32	139.15	181.53	162.58	169.91	214.31	147.92	118.89	146.29	160.29	141.87	6.59991	7.04461	6.99853	7.26941	6.49585	6.90677	6.59276	6.99661	7.0148	6.47444	6.93275	6.7866	6.79155	7.0765	7.40489
BA47	204681_s_at	RAPGEF5	Rap guanine nucleotide exchange factor (GEF) 5	204681_s_at			527.62	604.42	551.06	631.41	466.19	740.04	374.51	467.81	474.33	383.19	341.94	341.53	379.96	487.37	502.8	258.38	421.11	378.54	401.15	349.06	379.98	383.71	473.88	629.49	396.77	233.33	370.93	534.61	9.04336	9.23941	9.10607	9.30243	8.86477	9.53146	8.54886	8.86978	8.88975	8.58192	8.4176	8.41587	8.5697	8.92887	8.97384
BA47	203265_s_at	MAP2K4	mitogen-activated protein kinase kinase 4	203265_s_at	Mitogen-activated protein kinase kinase 4	MAP2K4	175.15	73.06	118.93	104.81	112.28	78.73	73.75	86.29	66.41	118.46	123.19	76.46	145.75	91.19	156.9	180.82	134.55	181.68	213.64	140.21	142.03	196.08	139.08	94.44	187.69	108.38	216.81	156.34	7.45245	6.19101	6.89397	6.71163	6.81096	6.29884	6.20457	6.43112	6.05333	6.88826	6.94474	6.25663	7.18735	6.5108	7.2937
BA47	203218_at	MAPK9	mitogen-activated protein kinase 9	203218_at	Mitogen-activated protein kinase 9	MAPK9	303.31	178.58	218.03	172.46	209.16	176.02	205.42	201.06	200.26	179.1	289.9	236.99	263.15	200.25	272.8	271.02	201.68	352	319.69	275.62	306.93	334.41	377.55	239.66	283.89	271.17	293.15	238.76	8.24465	7.48043	7.76838	7.43012	7.70846	7.4596	7.68243	7.65148	7.64573	7.48462	8.17941	7.88868	8.03974	7.64566	8.0917
BA47	202929_s_at	DDT	D-dopachrome tautomerase	202929_s_at	D-dopachrome tautomerase	DDT	82.62	76.62	89.65	82.86	91.24	85.23	72.76	52.6	68.9	120.01	108.93	89	95.15	72.78	114.1	72.71	84.88	84.21	101.43	112.99	107.17	116.21	106.9	85.2	84.02	113.81	125.66	122.17	6.36842	6.25965	6.48623	6.3726	6.51159	6.41329	6.18507	5.71699	6.10643	6.90701	6.76726	6.47573	6.57213	6.18547	6.83415
BA47	202641_at	ARL3	ADP-ribosylation factor-like 3	202641_at	ADP-ribosylation factor-like 3	ARL3	210.7	185.43	217.65	164.63	259.8	154.44	228.72	222.07	234.23	183.66	221.08	166.71	170.8	156.13	195.11	167.08	221.84	260.91	262.45	152.63	266.84	294.92	259.94	184.26	190.71	257.23	314.28	275.21	7.71905	7.53473	7.76587	7.36308	8.02126	7.2709	7.83744	7.79487	7.87178	7.52089	7.78843	7.3812	7.41616	7.2866	7.60814
BA47	201821_s_at	TIMM17A	translocase of inner mitochondrial membrane 17 homolog A (yeast)	201821_s_at	Translocase of inner mitochondrial membrane 17 homolog A (yeast)	TIMM17A	148.14	78.87	115.68	60.61	88.65	105.06	121.84	73.83	68.11	162.04	82.18	80.14	99.93	48.4	155.81	98.38	99.41	224.65	226.83	179.23	122.86	207.39	191.55	135.86	129.62	112.58	152.36	118.89	7.21082	6.3014	6.854	5.92148	6.47005	6.71507	6.92884	6.20613	6.08979	7.34021	6.36072	6.32445	6.64285	5.59694	7.28364
BA47	201237_at	CAPZA2	capping protein (actin filament) muscle Z-line, alpha 2	201237_at	Capping protein (actin filament) muscle Z-line, alpha 2	CAPZA2	157.01	104.93	104.29	96.38	156.2	144.77	122.11	133.63	82.33	146.1	143.21	160.64	130.51	99.14	208.19	161.76	151.92	133.37	171.44	202.11	143.54	190.72	165.98	149.15	137.96	157.39	166.01	234.1	7.29471	6.71328	6.70446	6.59066	7.28725	7.17762	6.93204	7.0621	6.36335	7.19081	7.16199	7.32769	7.02802	6.6314	7.70176
BA47	201120_s_at	PGRMC1	progesterone receptor membrane component 1	201120_s_at	Progesterone receptor membrane component 1	PGRMC1	354.59	190.97	231.89	140.4	259.35	202.53	205.8	322.86	175.33	236.27	229.55	239.22	242.06	122.49	311.86	334.42	328.8	406.52	464.78	246.04	405.88	352.68	443.96	172.46	291.42	251.09	441.97	363.36	8.47001	7.5772	7.8573	7.1334	8.01876	7.66199	7.6851	8.33476	7.45393	7.88429	7.84266	7.90219	7.91922	6.93652	8.28476
Region	Probe	Symbol	Name	Fragment Name	Sequence Clusters: Cluster Title1txt	Known Genes: Gene Symbol1txt	25305_1txt	25309_1txt	25315_1txt	25354_1txt	25366_1txt	33544_1txt	48422_1txt	25259_1txt	25270_1txt	25276_1txt	25343_1txt	25396_1txt	25285_1txt	25327_1txt	25372_1txt	25409_1txt	33564_1txt	33579_1txt	log_25305_1txt	log_25309_1txt	log_25315_1txt	log_25354_1txt	log_25366_1txt	log_33544_1txt	log_48422_1txt	log_25259_1txt	log_25270_1txt	log_25276_1txt	log_25343_1txt	log_25396_1txt	log_25285_1txt	log_25327_1txt	log_25372_1txt	log_25409_1txt	log_33564_1txt	log_33579_1txt	cons(C)	cons(S)	cons(SMD)	F Ratio	P-Value	pval(SMD_C)	Fold(SMD_C)
BA38	235956_at	KIAA1377	KIAA1377 protein	235956_at	KIAA1377 protein	KIAA1377	581.3	516.23	569.45	472.55	508.63	265.35	530.39	735.48	789.92	780.9	769.94	635.86	624.05	617.96	576.6	501.48	606.21	732.63	9.18314	9.01187	9.15343	8.88432	8.99047	8.05175	9.05091	9.52254	9.62556	9.60899	9.5886	9.31257	9.28552	9.27137	9.17143	8.97005	9.24367	9.51694	491.986	742.42	609.822	7.78777	0.00479048	0.0756696	1.26529
BA38	235725_at	SMAD4	SMAD, mothers against DPP homolog 4 (Drosophila)	235725_at	SMAD, mothers against DPP homolog 4 (Drosophila)	SMAD4	304.06	250.56	286.31	189.67	252.37	258.43	271.77	248.92	221.91	216.03	178.09	173.82	186.83	170.83	143.94	242.59	203.17	170.21	8.24821	7.96901	8.16143	7.56735	7.9794	8.01363	8.08624	7.95954	7.79383	7.75509	7.47646	7.44145	7.54558	7.41642	7.16932	7.92238	7.66654	7.41117	259.024	207.754	186.262	7.2652	0.00621821	0.00371047	-1.3964
BA38	231252_at	FLJ23861	hypothetical protein FLJ23861	231252_at	Hypothetical protein FLJ23861	FLJ23861	92.53	66.44	82.89	92.01	118.89	138.69	115.32	227.99	205.5	104.57	169.55	191.74	151.56	122.07	173.52	102.32	108.9	121.6	6.53185	6.05398	6.37313	6.52372	6.89348	7.11572	6.8495	7.83283	7.683	6.70833	7.40557	7.58301	7.24375	6.93156	7.43896	6.67694	6.76686	6.926	100.967	179.87	129.995	7.55488	0.00537503	0.0639879	1.29877
BA38	231067_s_at	AKAP12	A kinase (PRKA) anchor protein (gravin) 12	231067_s_at	A kinase (PRKA) anchor protein (gravin) 12	AKAP12	116.37	71.63	56.92	155.33	50.24	81.17	104.62	313.6	367.81	96.73	202.44	262.78	136.56	105.23	74.14	100.05	95.29	219.22	6.86258	6.16249	5.83086	7.27919	5.65076	6.34288	6.70901	8.29278	8.52282	6.59589	7.66135	8.03771	7.09339	6.7174	6.21218	6.64458	6.57425	7.77624	90.8971	248.672	121.748	7.73541	0.00491535	0.196192	1.34811
BA38	228496_s_at	CRIM1	cysteine-rich motor neuron 1	228496_s_at	Cysteine-rich motor neuron 1	CRIM1	101.02	142.4	75.23	213.73	105.36	69	156.96	403.17	326.46	132.14	203.94	293.44	165.41	147.63	190.78	139.76	129.25	140.56	6.6585	7.15381	6.23324	7.73965	6.71918	6.10852	7.29425	8.65524	8.35076	7.04592	7.672	8.19692	7.3699	7.20584	7.57577	7.12681	7.01402	7.13504	123.386	271.83	152.232	7.38498	0.00585259	0.147318	1.31405
BA38	228310_at	ENAH	enabled homolog (Drosophila)	228310_at	Enabled homolog (Drosophila)	ENAH	512.77	499.45	633.26	507.39	413.9	522.76	489.23	373.01	332.21	496.16	379.01	414.31	307.27	413.27	407.06	325.15	366.16	359.12	9.00217	8.9642	9.30665	8.98695	8.69314	9.03	8.93437	8.54307	8.37595	8.95466	8.56609	8.69457	8.26336	8.69094	8.6691	8.34496	8.51633	8.48832	511.251	398.94	363.005	12.1306	0.000734442	0.000376299	-1.40708
BA38	227209_at	CNTN1	contactin 1	227209_at	Contactin 1	CNTN1	579.2	584.14	408.45	734.37	733.35	327.41	511.99	823.51	1234.19	695.93	1232.6	1690.86	1025.05	803.84	1438.07	953.26	682.32	1157.02	9.17792	9.19017	8.67402	9.52036	9.51836	8.35496	8.99997	9.68564	10.2693	9.4428	10.2675	10.7235	10.0015	9.65076	10.4899	9.89673	9.41431	10.1762	554.13	1135.42	1009.93	9.99335	0.00174346	0.00263451	1.83526
BA38	226931_at	ARG99	ARG99 protein	226931_at	ARG99 protein	ARG99	65.83	193.88	144.98	115.43	145.6	94.03	92.38	179.17	123.19	101.6	133.05	412.62	264.51	212.06	279.75	487.32	229.65	353.14	6.04067	7.59902	7.17971	6.85087	7.18587	6.55505	6.52951	7.48519	6.94474	6.66676	7.05582	8.68867	8.04718	7.72833	8.128	8.92873	7.84329	8.4641	121.733	189.926	304.405	8.54628	0.00333159	0.000433299	2.53373
BA38	225426_at	PPP6C	protein phosphatase 6, catalytic subunit	225426_at	Protein phosphatase 6, catalytic subunit	PPP6C	379.51	323.18	306.07	252.8	290.8	228.47	310.17	419.96	409.69	396.23	356.62	550.35	321.66	369.27	420.39	303.59	271.75	332.99	8.56799	8.33619	8.25772	7.98185	8.18388	7.83586	8.27692	8.71411	8.67839	8.6302	8.47824	9.10421	8.32939	8.52853	8.71559	8.24598	8.08614	8.37933	298.714	426.57	336.608	7.31039	0.00607729	0.199698	1.12901
BA38	225289_at	STAT3	signal transducer and activator of transcription 3 (acute-phase response factor)	225289_at	Signal transducer and activator of transcription 3 (acute-phase response factor)	STAT3	294.18	297.01	228.41	323.77	303.65	339.93	309.28	124.06	165.28	273.76	240.34	172.82	284.53	210.99	273.37	258.6	340.01	252.95	8.20055	8.21437	7.83548	8.33883	8.24626	8.40909	8.27277	6.95489	7.36877	8.09677	7.90893	7.43313	8.15244	7.72103	8.09471	8.01458	8.40943	7.98271	299.461	195.252	270.075	7.8637	0.00461574	0.200566	-1.11287
BA38	224451_x_at	ARHGAP9	Rho GTPase activating protein 9	224451_x_at	Rho GTPase activating protein 9	ARHGAP9	121.22	112.92	106.95	115.84	130.75	166.01	136.72	123.57	98.82	150.18	129.35	122.18	57.79	100.7	107.27	55.13	92.19	94.15	6.92148	6.81916	6.74079	6.85599	7.03067	7.37513	7.09508	6.94918	6.62673	7.23055	7.01514	6.93286	5.85275	6.65392	6.7451	5.78477	6.52654	6.55689	127.201	124.82	84.5383	8.35029	0.00365325	0.00545487	-1.54069
BA38	223449_at	SEMA6A	sema domain, transmembrane domain (TM), and cytoplasmic domain, (semaphorin) 6A	223449_at	Sema domain, transmembrane domain (TM), and cytoplasmic domain, (semaphorin) 6A	SEMA6A	261.65	284.24	217.91	284.33	306.15	236.92	298.86	170.3	158.88	134.48	188.64	205.2	262.08	248.62	170.97	325.11	223.17	257	8.03149	8.15097	7.76759	8.15142	8.2581	7.88826	8.22333	7.41193	7.31179	7.07125	7.55949	7.68089	8.03386	7.9578	7.4176	8.34478	7.802	8.00563	270.009	171.5	247.825	11.3735	0.000986412	0.327297	-1.10218
BA38	223101_s_at	ARPC5L	actin related protein 2/3 complex, subunit 5-like	223101_s_at	Actin related protein 2/3 complex, subunit 5-like	ARPC5L	173.1	257.29	186.94	329.61	245.17	178.83	261.12	428.93	484.87	286.57	269.6	419.94	402.43	293.97	460.61	336.87	262.36	501.27	7.43546	8.00725	7.54643	8.36462	7.93764	7.48245	8.02857	8.7446	8.92145	8.16274	8.07468	8.71404	8.65259	8.19952	8.8474	8.39605	8.0354	8.96944	233.151	377.982	376.252	7.73562	0.00491482	0.00533667	1.61085
BA38	222422_s_at	NDFIP1	Nedd4 family interacting protein 1	222422_s_at	Nedd4 family interacting protein 1	NDFIP1	212.29	371.22	185.07	357.03	544.26	197.48	403.68	358.82	362.17	512.8	513.36	661.87	493.36	665.8	834.7	636.55	406.34	1436.6	7.72989	8.53613	7.53193	8.4799	9.08815	7.62556	8.65707	8.48712	8.50052	9.00225	9.00383	9.3704	8.9465	9.37894	9.70511	9.31413	8.66654	10.4884	324.433	481.804	745.558	7.12855	0.00666729	0.00558782	2.26748
BA38	221829_s_at	TNPO1	transportin 1	221829_s_at	Transportin 1	TNPO1	377.7	319.5	427.31	163.07	239.82	393.14	212.8	42.01	40.17	164.71	120.54	151.97	171.3	369.29	196.61	413.96	398.81	222.96	8.5611	8.31967	8.73914	7.34935	7.90581	8.6189	7.73335	5.39266	5.32805	7.36379	6.91337	7.24764	7.42038	8.52861	7.61919	8.69335	8.63956	7.80064	304.763	103.88	295.488	10.717	0.00128644	0.850273	-1.04129
BA38	221507_at	TNPO2	transportin 2 (importin 3, karyopherin beta 2b)	221507_at	Transportin 2 (importin 3, karyopherin beta 2b)	TNPO2	309.74	325.22	343.25	154.36	316.16	426.08	304.29	140.33	132.77	312.96	154.96	158.45	279.56	321.73	350.75	431.38	237.28	335.65	8.27491	8.34527	8.42312	7.27015	8.30451	8.73498	8.2493	7.13268	7.05279	8.28983	7.27575	7.30788	8.12701	8.32971	8.4543	8.75282	7.89045	8.39081	311.3	179.894	326.058	7.59216	0.00527623	0.668472	1.06828
BA38	221506_s_at	TNPO2	transportin 2 (importin 3, karyopherin beta 2b)	221506_s_at	Transportin 2 (importin 3, karyopherin beta 2b)	TNPO2	706.96	774.52	750.85	381.59	713.26	445.09	737.29	214.7	197.97	432.63	337.17	354.52	512.05	441.57	735.85	820.62	496.78	583.27	9.46548	9.59716	9.55238	8.57588	9.47828	8.79795	9.52609	7.74618	7.62914	8.75699	8.39733	8.46972	9.00014	8.7865	9.52327	9.68057	8.95646	9.18802	644.223	307.398	598.357	11.386	0.000981547	0.665181	-1.0685
BA38	219028_at	HIPK2	homeodomain interacting protein kinase 2	219028_at	Homeodomain interacting protein kinase 2	HIPK2	184.69	115.01	122.95	96.99	112.98	181.22	107.94	45.19	38.88	80.32	64.99	67.45	70.55	72.56	121.17	98.24	150.91	49.52	7.52896	6.84562	6.94193	6.59976	6.81992	7.5016	6.75409	5.49793	5.28096	6.32769	6.02215	6.07575	6.14057	6.1811	6.92089	6.61824	7.23754	5.62994	131.683	59.366	93.825	8.9812	0.00272611	0.0658303	-1.45814
BA38	218751_s_at	FBXW7	F-box and WD-40 domain protein 7 (archipelago homolog, Drosophila)	218751_s_at	F-box and WD-40 domain protein 7 (archipelago homolog, Drosophila)	FBXW7	238.66	357.94	234	156.38	404.34	420.45	324.45	114.72	151.83	252.95	184.26	215.29	295.96	264.57	340.39	288.41	442.63	455.84	7.89881	8.48357	7.87036	7.28891	8.65943	8.71579	8.34185	6.84197	7.24631	7.98271	7.5256	7.75014	8.20926	8.0475	8.41104	8.17198	8.78996	8.83238	305.174	183.81	347.967	6.57549	0.00890189	0.369315	1.17327
BA38	217802_s_at	NUCKS	nuclear ubiquitous casein kinase and cyclin-dependent kinase substrate	217802_s_at	Nuclear ubiquitous casein kinase and cyclin-dependent kinase substrate	NUCKS	716.06	928.41	612.86	384.91	624.37	459.34	454.22	267.75	298.21	509.42	375.49	397.31	606.69	628.56	668.11	585.97	562.07	510.14	9.48394	9.85862	9.25941	8.58838	9.28626	8.84342	8.82725	8.06474	8.22018	8.99271	8.55263	8.63412	9.24482	9.29591	9.38394	9.19468	9.13461	8.99475	597.167	369.636	593.59	7.30676	0.00608849	0.817748	1.03113
BA38	214607_at	PAK3	p21 (CDKN1A)-activated kinase 3	214607_at		PAK3	497.73	511.71	556.45	397.86	602.76	481.94	459.01	526.92	698.23	588.79	735.47	701.74	662.43	525.09	781	731.36	605.76	808.11	8.95922	8.99918	9.12011	8.63612	9.23544	8.91271	8.84238	9.04144	9.44756	9.20161	9.52252	9.45479	9.37162	9.03642	9.60918	9.51444	9.2426	9.65841	501.066	650.23	685.625	8.38405	0.00359542	0.00318856	1.36374
BA38	212978_at	TA-LRRP	T-cell activation leucine repeat-rich protein	212978_at	T-cell activation leucine repeat-rich protein	TA-LRRP	202.34	169.16	218.94	162.26	242.21	261.71	234.45	295.97	286.26	202.71	321.61	303.45	278.82	269.79	302.66	331.06	243.74	261.55	7.66064	7.40224	7.77439	7.34216	7.92011	8.03182	7.87314	8.20931	8.16118	7.66327	8.32917	8.24532	8.12319	8.07569	8.24155	8.37095	7.9292	8.03094	213.01	282	281.27	6.65867	0.0085171	0.00621494	1.33206
BA38	212468_at	SPAG9	sperm associated antigen 9	212468_at	Sperm associated antigen 9	SPAG9	27.58	59.31	32.4	25.42	42.78	51.32	40.9	12.08	26.13	36.03	24.61	17.94	55.67	70.49	29.07	58.33	49.74	48.05	4.78555	5.8902	5.01792	4.66789	5.41886	5.68145	5.35403	3.59455	4.70763	5.17113	4.62117	4.16511	5.79883	6.13935	4.86146	5.86617	5.63633	5.58646	39.9586	23.358	51.8917	8.32987	0.00368876	0.144657	1.3092
BA38	212434_at	GRPEL1	GrpE-like 1, mitochondrial (E. coli)	212434_at	GrpE-like 1, mitochondrial (E. coli)	GRPEL1	89.9	86.98	100.78	94.69	118.34	79.26	87.06	144.6	122.77	106.01	113.42	139.63	95.54	112.15	116.8	127.02	87.73	103.33	6.49025	6.44261	6.65507	6.56514	6.88679	6.30852	6.44394	7.17592	6.93981	6.72806	6.82553	7.12547	6.57803	6.80929	6.8679	6.98891	6.455	6.69111	93.8586	125.286	107.095	6.96563	0.00725151	0.101459	1.14072
BA38	209953_s_at	CDC37	CDC37 cell division cycle 37 homolog (S. cerevisiae)	209953_s_at	CDC37 cell division cycle 37 homolog (S. cerevisiae)	CDC37	34.68	126.39	45.5	61.91	87.25	160.83	76.84	17.45	9.85	25.05	52.48	7.31	83.66	58.75	82.28	142.97	90.57	245.02	5.11603	6.98174	5.50779	5.9521	6.44708	7.32939	6.26379	4.12516	3.30012	4.64674	5.7137	2.86987	6.38647	5.87652	6.36247	7.15957	6.50096	7.93676	84.7714	22.428	117.208	13.249	0.000484708	0.283932	1.39041
BA38	209321_s_at	ADCY3	adenylate cyclase 3	209321_s_at	(Adenylate cyclase 3, Hypothetical protein MGC11266)	ADCY3	70.35	73.24	62.12	41.68	60.3	73.5	60.19	71.42	95.46	101.17	67.45	75.92	96	114.04	76.78	75.45	92.14	94.94	6.13648	6.19456	5.95699	5.38128	5.91409	6.19967	5.91145	6.15826	6.57682	6.66064	6.07575	6.24641	6.58496	6.8334	6.26266	6.23745	6.52576	6.56894	63.0543	82.284	91.5583	7.69665	0.00501014	0.00292577	1.45986
BA38	208974_x_at	KPNB1	karyopherin (importin) beta 1	208974_x_at	Karyopherin (importin) beta 1	KPNB1	219.31	263.67	140.31	170.67	249.01	178.58	184.3	193.54	183.61	155.54	208.02	196.36	214.99	321.03	256.47	279.88	331.52	288.14	7.77683	8.04259	7.13247	7.41507	7.96006	7.48043	7.52591	7.59649	7.5205	7.28114	7.70058	7.61736	7.74813	8.32656	8.00265	8.12866	8.37295	8.17063	200.836	187.414	282.005	8.87814	0.00285743	0.0084512	1.41999
BA38	208743_s_at	YWHAB	tyrosine 3-monooxygenase/tryptophan 5-monooxygenase activation protein, beta polypeptide	208743_s_at	Tyrosine 3-monooxygenase/tryptophan 5-monooxygenase activation protein, beta polypeptide	YWHAB	215.4	340.3	266.62	431.15	530.42	180.57	270.31	366.3	654.15	324.59	539.73	587.33	674.35	416.7	568.04	460.43	595.88	651.1	7.75087	8.41066	8.05864	8.75205	9.05099	7.49641	8.07847	8.51688	9.35348	8.34248	9.07609	9.19803	9.39735	8.70287	9.14985	8.84684	9.21888	9.34674	319.253	494.42	561.083	6.97576	0.00721356	0.00450034	1.84308
BA38	208704_x_at	APLP2	amyloid beta (A4) precursor-like protein 2	208704_x_at	Amyloid beta (A4) precursor-like protein 2	APLP2	1134.01	1213.52	1238.14	1457.44	1198.72	1091.71	1090.26	1573.62	1520.87	1543.71	1714.69	1718.44	1373.56	1011.93	1450.07	1099.56	1315.44	1196.52	10.1472	10.245	10.274	10.5092	10.2273	10.0924	10.0905	10.6199	10.5707	10.5922	10.7437	10.7469	10.4237	9.98289	10.5019	10.1027	10.3613	10.2246	1203.4	1614.27	1241.18	13.0311	0.000524647	0.685334	1.0279
BA38	206731_at	CNKSR2	connector enhancer of kinase suppressor of Ras 2	206731_at	Connector enhancer of kinase suppressor of Ras 2	CNKSR2	99.57	142.89	123.64	74.58	109.39	134.42	76.35	248.3	206.5	143.79	201.32	212.04	133.66	155.58	178.29	274.42	86.79	202.09	6.63764	7.15876	6.95	6.22072	6.77334	7.0706	6.25456	7.95594	7.69	7.16782	7.65335	7.72819	7.06242	7.28151	7.47808	8.10024	6.43946	7.65885	108.691	202.39	171.805	7.20633	0.00640732	0.0389802	1.52954
BA38	204813_at	MAPK10	mitogen-activated protein kinase 10	204813_at	Mitogen-activated protein kinase 10	MAPK10	553.69	561.84	552.09	478.8	475.37	526.57	547.23	555.9	804.84	540.45	597.86	703.28	735.64	626.8	652.27	749.59	698.3	740.96	9.11294	9.13402	9.10876	8.90328	8.89291	9.04048	9.096	9.11868	9.65256	9.07802	9.22366	9.45796	9.52286	9.29186	9.34933	9.54996	9.4477	9.53325	527.941	640.466	700.593	11.7506	0.000850397	2.18552e-05	1.32681
BA38	204630_s_at	GOSR1	golgi SNAP receptor complex member 1	204630_s_at	Golgi SNAP receptor complex member 1	GOSR1	201.52	211.41	208.74	65.97	191.66	292.22	154.95	31.41	46.64	117.53	74.56	114.26	178.96	160.44	196.34	246.46	232.81	183.3	7.65478	7.7239	7.70556	6.04374	7.58241	8.19091	7.27566	4.97315	5.5435	6.87689	6.22033	6.83618	7.48349	7.32589	7.61721	7.94521	7.86301	7.51806	189.496	76.88	199.718	9.8883	0.00182403	0.568974	1.12633
BA38	202641_at	ARL3	ADP-ribosylation factor-like 3	202641_at	ADP-ribosylation factor-like 3	ARL3	296.61	186.35	332.01	262.76	207.43	263.76	183.19	169.63	135.15	139.04	172.61	185.79	176.88	216.81	173.33	156.55	182.95	195.66	8.21242	7.54187	8.37508	8.0376	7.69648	8.04308	7.5172	7.40625	7.07842	7.11936	7.43137	7.53753	7.46663	7.76029	7.43738	7.29048	7.51531	7.61221	247.444	160.444	183.697	8.91639	0.00280787	0.0212612	-1.32314
BA38	201991_s_at	KIF5B	kinesin family member 5B	201991_s_at	Kinesin family member 5B	KIF5B	288.22	711.03	548.85	207.89	412.74	269.84	495.85	71.39	91.99	197.68	164.59	225.44	220.43	489.15	375.45	333.34	322.06	356.47	8.17103	9.47377	9.10027	7.69968	8.68909	8.07596	8.95376	6.15765	6.52341	7.62702	7.36273	7.8166	7.78418	8.93413	8.55248	8.38085	8.33118	8.47764	419.203	150.218	349.483	10.5543	0.00137598	0.545352	-1.13659
BA38	201502_s_at	NFKBIA	nuclear factor of kappa light polypeptide gene enhancer in B-cells inhibitor, alpha	201502_s_at	Nuclear factor of kappa light polypeptide gene enhancer in B-cells inhibitor, alpha	NFKBIA	179.28	394.14	193.27	188.04	176.78	210.61	176.22	8.62	10.42	91.21	96.06	94.26	81.27	128.8	131.73	82.18	145.88	113.52	7.48607	8.62256	7.59447	7.5549	7.46581	7.71843	7.46123	3.10769	3.38128	6.51112	6.58586	6.55857	6.34465	7.00899	7.04144	6.36072	7.18864	6.8268	216.906	60.114	113.897	9.02272	0.00267515	0.00163004	-1.87292
BA38	229312_s_at	GKAP1	G kinase anchoring protein 1	229312_s_at	G kinase anchoring protein 1	GKAP1	86.87	77.11	80.34	104.69	59.98	62.22	86.22	50.47	47.05	60.11	66.67	50.99	88.93	100.18	61.06	87.34	92.76	70.18	6.44079	6.26885	6.32805	6.70998	5.90641	5.95931	6.42995	5.65735	5.55612	5.90953	6.05897	5.67214	6.4746	6.64645	5.93216	6.44857	6.53543	6.13299	79.6329	55.058	83.4083	8.27325	0.00378923	0.659693	1.04957
BA38	228801_at	ORMDL1	ORM1-like 1 (S. cerevisiae)	228801_at	PMS1 postmeiotic segregation increased 1 (S. cerevisiae)	PMS1	118.06	97.03	90.9	99.75	137.97	130.58	99.81	133.42	132.48	141.55	86.36	122.84	149.06	155.8	173.45	154.1	125.8	180.69	6.88338	6.60036	6.50621	6.64024	7.10821	7.02879	6.64111	7.05983	7.04963	7.14517	6.43229	6.94064	7.21975	7.28355	7.43838	7.26772	6.97499	7.49737	110.586	123.33	156.483	7.83188	0.00468806	0.00125373	1.42176
BA38	203812_at	SLIT3	slit homolog 3 (Drosophila)	203812_at	Slit homolog 3 (Drosophila)	SLIT3	120.52	70.86	84.8	65.1	98.51	88.86	57.46	91.68	149.87	126.42	112.43	130.55	122.36	102.36	109.14	155.03	115.67	118.68	6.91313	6.1469	6.40599	6.02459	6.6222	6.47346	5.84449	6.51853	7.22757	6.98208	6.81288	7.02846	6.93499	6.67751	6.77004	7.2764	6.85387	6.89093	83.73	122.19	120.54	7.68811	0.00503133	0.0075931	1.46751
Region	Probe	Symbol	Name	Fragment Name	Sequence Clusters: Cluster Title	Known Genes: Gene Symbol	100292_	100302_	100307_	100312_	100342_	100352_	100412_	100262_	100277_	100327_	100337_	100367_	100372_	102069_	100257_	100282_	100347_	100357_	100362_	100377_	100382_	100392_	100402_	100422_	100427_	100432_	LOG_100292_	LOG_100302_	LOG_100307_	LOG_100312_	LOG_100342_	LOG_100352_	LOG_100412_	LOG_100262_	LOG_100277_	LOG_100327_	LOG_100337_	LOG_100367_	LOG_100372_	LOG_102069_	LOG_100257_	LOG_100282_	LOG_100347_
BA46	242281_at	GLUL	glutamate-ammonia ligase (glutamine synthase)	242281_at	Glutamate-ammonia ligase (glutamine synthase)	GLUL	239.19	302.94	170.94	251.12	338.18	250.44	207.71	365.39	544.25	297.88	400.18	302.86	379.94	237.29	183.44	262.12	311.74	100.53	155.05	55.85	130	127.73	259.77	197.07	297.53	200.92	7.90201	8.24289	7.41735	7.97223	8.40165	7.96832	7.69843	8.51329	9.08813	8.21859	8.64451	8.24251	8.56963	7.89051	7.51916	8.03408	8.2842
BA46	241805_at	GABRG1	gamma-aminobutyric acid (GABA) A receptor, gamma 1	241805_at	Gamma-aminobutyric acid (GABA) A receptor, gamma 1	GABRG1	123.28	133.26	110.42	95.87	126.71	141.94	112.52	161.25	147.92	145.43	243.43	139.6	229.63	153.87	158.8	101.47	134.68	102.93	95.46	91.39	80.48	61.26	116.25	128.86	120.33	101.83	6.9458	7.0581	6.78686	6.58301	6.98539	7.14914	6.81404	7.33315	7.20867	7.18418	7.92736	7.12516	7.84317	7.26557	7.31107	6.66491	7.07339
BA46	235860_at	KCMF1	potassium channel modulatory factor 1	235860_at	Potassium channel modulatory factor 1	KCMF1	84.57	113.63	136.92	125.91	134.15	101.91	131.56	122.6	108.42	79.43	88.49	95.45	108.96	95.31	66.02	61.79	98.97	77.44	91.92	111.91	124.05	89.9	87.52	74.81	88.18	95.06	6.40207	6.8282	7.09719	6.97625	7.0677	6.67115	7.03958	6.93781	6.76049	6.31161	6.46744	6.57667	6.76766	6.57456	6.04483	5.9493	6.62892
BA46	235795_at	PAX6	paired box gene 6 (aniridia, keratitis)	235795_at	Paired box gene 6 (aniridia, keratitis)	PAX6	56.12	56.43	52.81	37.66	37.86	93.3	74.35	90.9	66.18	69.78	142.43	54.22	82.3	85.75	72.11	41.72	67.29	27.31	29.02	12.55	32.29	19.57	57.03	58.17	55.76	62.63	5.81044	5.81839	5.72274	5.23496	5.2426	6.5438	6.21626	6.50621	6.04832	6.12474	7.15411	5.76075	6.36282	6.42206	6.17213	5.38267	6.07232
BA46	235465_at	FLJ25477	hypothetical protein FLJ25477	235465_at	Hypothetical protein FLJ25477	FLJ25477	730.84	447.29	896.77	851.07	704.38	926.34	707.1	1375.64	1483.03	1019.72	744.66	571.36	683.38	1984.95	729.61	534.12	526.72	995.81	385.4	504.04	1003.92	675.46	700.82	614.52	546.94	308	9.51341	8.80507	9.8086	9.73313	9.46021	9.8554	9.46577	10.4259	10.5343	9.99396	9.54044	9.15826	9.41654	10.9549	9.51098	9.06102	9.04089
BA46	235342_at	SPOCK3	sparc/osteonectin, cwcv and kazal-like domains proteoglycan (testican) 3	235342_at	Sparc/osteonectin, cwcv and kazal-like domains proteoglycan (testican) 3	SPOCK3	390.72	258.59	382.65	447.63	274.68	430.87	381.67	314.23	307.66	414.62	193.75	375.85	246.54	402.81	318.32	317.11	217.7	244.7	230.74	199.38	220.75	289.58	303.56	230.72	249.58	189.75	8.60999	8.01452	8.57988	8.80616	8.10161	8.75111	8.57618	8.29568	8.26519	8.69565	7.59805	8.55401	7.94568	8.65395	8.31433	8.30884	7.7662
BA46	232523_at	MEGF10	MEGF10 protein	232523_at	MEGF10 protein	MEGF10	219.93	236.77	183.78	227.36	270.5	246.13	290.53	361.63	360.79	225.56	268.34	289.76	398.04	320.64	221.01	114.1	254.06	126.28	122.45	99.27	196.65	167.42	207.35	146.9	213.39	220.18	7.7809	7.88734	7.52184	7.82883	8.07949	7.94328	8.18254	8.49837	8.49502	7.81737	8.06792	8.17872	8.63677	8.32481	7.78797	6.83415	7.98903
BA46	231793_s_at	CAMK2D	calcium/calmodulin-dependent protein kinase (CaM kinase) II delta	231793_s_at	Calcium/calmodulin-dependent protein kinase (CaM kinase) II delta	CAMK2D	331.43	290.59	324.56	326.17	302.51	396.95	352	208.21	203.43	292.4	221.4	270.66	196.4	253.19	347.69	312.01	334.91	285.78	327.91	263.87	279.53	247.61	288.32	293.68	283.26	289.4	8.37256	8.18284	8.34234	8.34948	8.24084	8.63281	8.45943	7.7019	7.66839	8.1918	7.79051	8.08034	7.61765	7.98408	8.44166	8.28545	8.38763
BA46	231252_at	FLJ23861	hypothetical protein FLJ23861	231252_at	Hypothetical protein FLJ23861	FLJ23861	143.02	180.56	216.14	193.4	169.95	156.26	175.52	102.1	116.64	159.62	107.48	86.32	128.8	115.93	139.64	137.04	127.23	171.14	139.41	168.37	135.69	139.66	171.79	168.37	119.83	110.38	7.16007	7.49633	7.75582	7.59544	7.40897	7.2878	7.45549	6.67384	6.86592	7.3185	6.74792	6.43162	7.00899	6.85711	7.12557	7.09845	6.9913
BA46	230496_at	FLJ25477	hypothetical protein FLJ25477	230496_at	Hypothetical protein FLJ25477	FLJ25477	969.58	757.76	991.4	1229.22	648.03	1133.67	966.88	1216.78	1236.85	1180.16	1180.29	891.5	1143.34	1203.56	842.78	705.9	822.23	790.4	461.61	437.91	669.05	1024.47	932.75	809.28	862.55	870.28	9.92122	9.5656	9.95332	10.2635	9.33992	10.1468	9.91719	10.2489	10.2725	10.2048	10.2049	9.80009	10.159	10.2331	9.71901	9.46332	9.6834
BA46	230387_at	ATP2C1	ATPase, Ca transporting, type 2C, member 1	230387_at	ATPase, Ca++ transporting, type 2C, member 1	ATP2C1	140.11	192.46	156.08	170.05	169.52	150.93	188.69	128.9	110.8	161.99	104.52	104.76	147.14	198	140.16	125.83	95.62	141.42	123.52	115.04	131.02	102.89	112.07	127.39	136.64	148.13	7.13042	7.58841	7.28614	7.40982	7.40531	7.23774	7.55987	7.01011	6.79181	7.33976	6.70763	6.71094	7.20105	7.62936	7.13093	6.97533	6.57924
BA46	230255_at	GABRD	gamma-aminobutyric acid (GABA) A receptor, delta	230255_at	Gamma-aminobutyric acid (GABA) A receptor, delta	GABRD	389.28	387.62	567.55	292.84	454.76	441.69	306.45	253.83	278.23	416.75	268.51	332.6	294.02	262.05	389.84	470.15	458.6	467.85	641.19	492.86	471.69	380.61	439.95	358.06	408.55	342.56	8.60466	8.5985	9.1486	8.19397	8.82896	8.78689	8.25951	7.98772	8.12013	8.70304	8.06883	8.37764	8.19977	8.0337	8.60674	8.87698	8.84109
BA46	229374_at	EPHA4	EphA4	229374_at	EPH receptor A4	EPHA4	664.42	530.09	354.32	437.73	424.66	577.74	415.85	304.95	341.17	480.58	259.45	395.61	248.69	360.27	656.84	698.39	382.74	470.92	568.03	356.1	608.11	451.25	523.41	475.43	478.49	363.66	9.37595	9.05009	8.46891	8.7739	8.73016	9.17428	8.69992	8.25243	8.41435	8.90863	8.01931	8.62793	7.9582	8.49293	9.3594	9.44789	8.58022
BA46	228956_at	UGT8	UDP glycosyltransferase 8 (UDP-galactose ceramide galactosyltransferase)	228956_at	UDP glycosyltransferase 8 (UDP-galactose ceramide galactosyltransferase)	UGT8	559.04	344.23	409.89	636.99	421.84	681.66	271.51	538.08	551.93	520.09	127.97	623.75	215.8	824.18	221.83	248.37	322.96	249.7	180.98	134.52	435.3	373.93	319.13	187.29	157.33	170.25	9.12681	8.42723	8.67909	9.31513	8.72055	9.41291	8.08486	9.07168	9.10834	9.02262	6.99966	9.28482	7.75355	9.68681	7.79331	7.95635	8.33521
BA46	227897_at	RAP2B	RAP2B, member of RAS oncogene family	227897_at	RAP2B, member of RAS oncogene family	RAP2B	211.98	195.93	141.03	164.88	179.31	222.04	212.73	125.4	137.87	186.56	170.98	203.6	115.99	135.47	317.34	299.47	251.52	228.85	192.6	154.77	175.24	156.99	265.94	237.5	227.26	193.61	7.72778	7.61419	7.13986	7.36527	7.48631	7.79468	7.73288	6.97039	7.10716	7.5435	7.41768	7.66959	6.85786	7.08183	8.30988	8.22627	7.97453
BA46	227692_at	GNAI1	guanine nucleotide binding protein (G protein), alpha inhibiting activity polypeptide 1	227692_at	Guanine nucleotide binding protein (G protein), alpha inhibiting activity polypeptide 1	GNAI1	534.19	725.42	577.64	841.97	609.21	703.28	696.09	440.56	531.51	623.16	299.73	547.58	442.08	640.62	460.37	502.29	479.86	548.39	493.51	579.4	624.4	500.79	464.4	550.74	399.5	454.91	9.06121	9.50267	9.17403	9.71762	9.2508	9.45796	9.44313	8.78319	9.05395	9.28346	8.22752	9.09693	8.78816	9.32333	8.84665	8.97238	8.90647
BA46	227626_at	C6ORF33	chromosome 6 open reading frame 33	227626_at	Chromosome 6 open reading frame 33	C6orf33	792.98	798.86	701.81	616.63	585.21	612.42	828.06	781.31	1064.27	737.14	886.37	924.24	1273.25	645.45	597.26	673.6	674.23	490.7	627.94	398.15	477.7	665.11	782.69	718.52	624.79	512.59	9.63114	9.6418	9.45494	9.26826	9.19281	9.25838	9.69359	9.60975	10.0556	9.5258	9.79176	9.85212	10.3143	9.33416	9.22222	9.39575	9.3971
BA46	227539_at	GNA13	guanine nucleotide binding protein (G protein), alpha 13	227539_at	Guanine nucleotide binding protein (G protein), alpha 13	GNA13	76.57	52.43	38.14	64.01	52.88	81.89	57.19	86.45	73.06	62.71	114.83	73.72	103.84	100.56	99.75	55.75	74.53	52.55	43.63	54.87	46.37	48.74	64.76	72.03	77.14	36.21	6.25871	5.71232	5.25323	6.00023	5.72465	6.35562	5.83769	6.43379	6.19101	5.97062	6.84336	6.20398	6.69822	6.65191	6.64024	5.8009	6.21975
BA46	227084_at	DTNA	dystrobrevin, alpha	227084_at	Dystrobrevin, alpha	DTNA	731.09	606.25	608.4	698.24	768.88	577.31	956.37	1117.09	1150.12	859.95	1438.29	665.48	938.75	722.27	764.52	663.44	665.54	606.97	522.93	405.75	606.9	787.1	937.96	921.58	694.41	632.93	9.51391	9.24377	9.24888	9.44758	9.58662	9.1732	9.90142	10.1255	10.1676	9.74811	10.4901	9.37825	9.8746	9.49639	9.57841	9.37382	9.37838
BA46	226690_at	ADCYAP1R1	adenylate cyclase activating polypeptide 1 (pituitary) receptor type I	226690_at	Adenylate cyclase activating polypeptide 1 (pituitary) receptor type I	ADCYAP1R1	580.94	538.78	484.51	417.12	541.24	453.79	488.21	742.72	680.47	542.89	943.22	739.51	811.8	569.26	662.88	537.5	496.88	515.48	511.64	463.42	436.21	563.11	569.47	549.87	486.74	538.43	9.18224	9.07355	8.92038	8.70432	9.08013	8.82588	8.93136	9.53667	9.41039	9.08452	9.88145	9.53043	9.66498	9.15295	9.3726	9.07012	8.95675
BA46	226519_s_at	MGC15875	hypothetical protein MGC15875	226519_s_at	Hypothetical protein MGC15875	MGC15875	180.41	187.56	173.37	220.44	201.85	225.04	168.02	215.08	185.09	129.39	216.22	153.98	151.01	170.59	142.1	165.9	142.28	144.06	116.96	108.93	144.46	119.14	186.8	143.24	191.55	171.03	7.49514	7.55121	7.43771	7.78424	7.65714	7.81404	7.39249	7.74873	7.53208	7.01558	7.75636	7.2666	7.2385	7.41439	7.15076	7.37417	7.15259
BA46	226002_at	GAB1	GRB2-associated binding protein 1	226002_at	GRB2-associated binding protein 1	GAB1	165.91	179.12	172.94	202.1	122.55	183.11	188.61	126.8	156.47	204.23	173.19	201.39	144.43	187.47	143.86	145.07	143.62	106.23	146.37	71.02	100.81	155.35	111.93	115.75	127.98	137.64	7.37426	7.48478	7.43413	7.65893	6.93723	7.51657	7.55926	6.98641	7.28974	7.67405	7.43621	7.65385	7.17423	7.55052	7.16852	7.1806	7.16611
BA46	225998_at	GAB1	GRB2-associated binding protein 1	225998_at	GRB2-associated binding protein 1	GAB1	240.57	235.02	203.81	323.32	224.24	265.84	239.35	205.37	238.26	264.04	205.15	229.34	186.84	242.85	186.1	165.07	229.23	160.04	187.24	171.39	188.59	173.94	213.22	194.38	184.09	138.14	7.91031	7.87664	7.67108	8.33682	7.8089	8.05442	7.90298	7.68208	7.89639	8.04461	7.68054	7.84134	7.54566	7.92392	7.53993	7.36693	7.84065
BA46	225927_at	MAP3K1	mitogen-activated protein kinase kinase kinase 1	225927_at	Mitogen-activated protein kinase kinase kinase 1	MAP3K1	102.97	103.53	91.42	96.93	123.2	103.53	112.79	138.9	178.47	121.11	117.04	142.63	151.21	138.01	147.79	89.08	162.57	108.23	118.03	116.17	117.9	99.69	117.76	142.51	131.47	87.88	6.68608	6.69391	6.51444	6.59887	6.94486	6.69391	6.8175	7.1179	7.47954	6.92017	6.87086	7.15613	7.24041	7.10863	7.2074	6.47703	7.34492
BA46	225789_at	CENTG3	centaurin, gamma 3	225789_at	Centaurin, gamma 3	CENTG3	307.35	239.71	224.76	156.4	154.67	233.86	163.75	223.79	204.87	359.9	369.17	196.12	234.28	225.63	276.36	334.4	349.55	320.47	295.7	309.27	330.82	483.33	337.52	390.89	320.14	225.46	8.26374	7.90515	7.81224	7.2891	7.27305	7.8695	7.35535	7.806	7.67856	8.49145	8.52814	7.61559	7.87209	7.81782	8.11041	8.38543	8.44936
BA46	225602_at	C9ORF19	chromosome 9 open reading frame 19	225602_at	Chromosome 9 open reading frame 19	C9orf19	161.93	94.1	197.34	158.28	161.72	170.32	116.72	154.11	204.03	120.24	216.63	199.52	153.52	208.68	112.38	103.39	135.19	111.99	105.63	86.79	87	157.3	145.93	93.26	108.3	95.04	7.33923	6.55612	7.62454	7.30633	7.33735	7.4121	6.86691	7.26782	7.67264	6.90977	7.75909	7.64039	7.26228	7.70515	6.81224	6.69195	7.07884
BA46	225491_at	SLC1A2	solute carrier family 1 (glial high affinity glutamate transporter), member 2	225491_at	Solute carrier family 1 (glial high affinity glutamate transporter), member 2	SLC1A2	4744.59	4911.27	3527.46	3409.4	4636.18	3458.18	4707.55	6812.47	7353.61	4111.77	7212.66	4964.61	8797.36	5648.06	6692.27	3572.65	5520.69	2687.51	2920.18	1725.22	3296.37	3054.98	3538.42	4736.29	5088.69	4124.33	12.2121	12.2619	11.7844	11.7353	12.1787	11.7558	12.2008	12.734	12.8442	12.0055	12.8163	12.2775	13.1029	12.4635	12.7083	11.8028	12.4306
BA46	225270_at	NEO1	neogenin homolog 1 (chicken)	225270_at	Hypothetical LOC388134	LOC388134	367.3	368.14	334.32	476.26	416.17	371.85	335.71	520.28	355.3	413.32	442.71	604.13	630.78	379.93	317.43	310.18	313.71	317.86	278.87	280.45	430.05	384.14	388.96	377.48	317.03	324.17	8.52082	8.52411	8.38509	8.89561	8.70103	8.53858	8.39107	9.02314	8.47289	8.69111	8.79022	9.23871	9.30099	8.56959	8.31029	8.27696	8.29329
BA46	225251_at	RAB24	RAB24, member RAS oncogene family	225251_at	RAB24, member RAS oncogene family	RAB24	253.99	217.95	215.35	198.46	215.39	211.68	162.58	187.41	165.98	307.19	231.64	181.79	158.76	202.77	304.46	226.83	283.04	406.9	254.88	251.3	325.57	302.25	317.78	299.72	257.95	294.39	7.98863	7.76785	7.75054	7.6327	7.75081	7.72574	7.34501	7.55005	7.37487	8.26299	7.85574	7.50613	7.3107	7.6637	8.25011	7.82547	8.14486
BA46	225202_at	RHOBTB3	Rho-related BTB domain containing 3	225202_at	Rho-related BTB domain containing 3	RHOBTB3	598.32	530.08	400.92	490.28	449.43	481.17	562.24	747.92	829.64	635	1081.16	596.41	945.05	606.35	560.48	449.83	580.06	322.17	368.61	321.8	375.79	430.66	509.18	527.2	445.39	399.84	9.22477	9.05007	8.64717	8.93746	8.81195	8.9104	9.13504	9.54674	9.69634	9.31061	10.0784	9.22016	9.88425	9.24401	9.13052	8.81324	9.18006
BA46	225116_at	HIPK2	homeodomain interacting protein kinase 2	225116_at			1325.38	1316.92	1990.61	1994.17	1571.19	1393.42	2226.16	2347.07	2494.45	1657.05	2365.33	1437.27	1905.83	1870.19	1452.81	1307.32	1057.51	1455.17	1430.54	1027.31	1785.53	1752.91	1694.52	1674.83	1163.11	1064.73	10.3722	10.363	10.959	10.9616	10.6176	10.4444	11.1203	11.1966	11.2845	10.6944	11.2078	10.4891	10.8962	10.869	10.5046	10.3524	10.0465
BA46	224655_at	AK3L1	adenylate kinase 3 like 1	224655_at	Adenylate kinase 3 like 1	AK3	630.19	515.36	433.85	557.95	395.78	489.64	500.64	476.53	621.41	500.75	686.79	707.2	769.05	635.55	626.43	478.88	519.09	467.54	557.83	312.18	462.99	458.63	536.42	497.99	479.52	382.43	9.29964	9.00944	8.76105	9.12399	8.62855	8.93558	8.96763	8.89642	9.2794	8.96795	9.42372	9.46598	9.58693	9.31186	9.29101	8.90352	9.01984
BA46	224562_at	WASF2	WAS protein family, member 2	224562_at	(Hypothetical gene supported by NM_006990; AB026542, WAS protein family, member 2)	WASF2	353.13	398.38	564.07	302.89	415.02	399.06	366.78	501.21	685.81	469.44	598.87	429.39	317.39	679.64	424.43	269.1	507.28	316.85	249.47	281.44	341.9	294.87	291.26	413.03	248.44	339.65	8.46406	8.638	9.13973	8.24265	8.69704	8.64046	8.51877	8.96927	9.42167	8.8748	9.2261	8.74614	8.31011	9.40863	8.72938	8.072	8.98664
BA46	223467_at	RASD1	RAS, dexamethasone-induced 1	223467_at	RAS, dexamethasone-induced 1	RASD1	835.13	926.08	1036.4	451.08	399.71	927.2	484.3	874.1	348.1	1109.58	900.84	831.47	959.48	1126.6	1633.57	1148.36	1196.79	1520.6	1511.36	1085.8	1075.71	1791.08	792.59	1263	1238.2	1001.64	9.70586	9.85499	10.0174	8.81724	8.64281	9.85674	8.91976	9.77165	8.44336	10.1158	9.81513	9.69952	9.90611	10.1378	10.6738	10.1654	10.225
BA46	223168_at	RHOU	ras homolog gene family, member U	223168_at	Ras homolog gene family, member U	RHOU	407.05	331.98	366.16	635.87	393.29	507.78	422.38	555.58	569.17	465.65	439.19	499.39	456.41	647.46	279.39	299.9	426.08	317.33	215.22	120.15	331.83	473.22	417.61	293.53	283.57	280.07	8.66906	8.37495	8.51633	9.31259	8.61945	8.98806	8.7224	9.11785	9.15272	8.8631	8.7787	8.96402	8.83419	9.33865	8.12614	8.22834	8.73498
BA46	223101_s_at	ARPC5L	actin related protein 2/3 complex, subunit 5-like	223101_s_at	Actin related protein 2/3 complex, subunit 5-like	ARPC5L	450.17	341.85	319.74	351.39	346.81	416.25	358.51	291.79	309.38	422.29	179.72	321.73	262.77	350.19	421.52	434.37	369.05	499.49	453.21	465.41	337.49	405.74	558.63	355.93	549.7	306.74	8.81433	8.41722	8.32076	8.45693	8.438	8.70131	8.48587	8.18879	8.27324	8.72209	7.48961	8.32971	8.03766	8.45199	8.71946	8.76278	8.52767
BA46	223062_s_at	PSAT1	phosphoserine aminotransferase 1	223062_s_at	Phosphoserine aminotransferase 1	PSAT1	502.25	581.66	498.94	599.92	551.95	637.91	493.15	727.28	478.23	534.44	454.09	739.6	632.99	763.22	567.02	391.99	466.71	391.78	236.38	278.78	337.07	190.76	450.38	388.15	495.96	539.86	8.97226	9.18403	8.96272	9.22863	9.10839	9.31721	8.94588	9.50637	8.90156	9.06188	8.82683	9.5306	9.30604	9.57595	9.14726	8.61467	8.86638
BA46	222987_s_at	TMEM9	transmembrane protein 9	222987_s_at	Transmembrane protein 9	TMEM9	441.17	410.68	253.54	331.04	333.13	359.18	380.93	354.33	235.51	409.24	271.14	448.94	271.88	248.71	385.44	440.3	488.81	598.11	463.49	493.38	446.85	292.44	431.49	445.33	429.75	420.36	8.78519	8.68187	7.98607	8.37086	8.37994	8.48856	8.57338	8.46895	7.87964	8.6768	8.08289	8.81038	8.08683	7.95832	8.59036	8.78234	8.93313
BA46	222811_at	FLJ11171	hypothetical protein FLJ11171	222811_at	Hypothetical protein FLJ11171	FLJ11171	38.19	34.96	47.82	53.06	36.43	33.76	61.74	51.49	48.2	44.62	56.29	33.66	48.1	61.4	26.1	15.3	23.25	31.92	36.29	26.14	32.02	50.48	26.95	26.53	58.47	27.01	5.25512	5.12763	5.57954	5.72955	5.18705	5.07724	5.94813	5.68622	5.59096	5.47962	5.81481	5.07296	5.58796	5.94017	4.70598	3.93546	4.53916
BA46	222400_s_at	MTCBP-1	membrane-type 1 matrix metalloproteinase cytoplasmic tail binding protein-1	222400_s_at	Membrane-type 1 matrix metalloproteinase cytoplasmic tail binding protein-1	MTCBP-1	285.49	390.37	227.02	339.52	257.1	447.46	274.79	637.46	788.58	437.44	617.93	541.61	841.12	395.07	260.58	444.04	462.53	478.74	371.2	280.14	332.8	477.65	391.86	483.51	330.5	347.52	8.1573	8.6087	7.82668	8.40735	8.00619	8.80561	8.10219	9.31619	9.62311	8.77294	9.2713	9.08111	9.71617	8.62596	8.02558	8.79455	8.8534
BA46	222125_s_at	PH-4	hypoxia-inducible factor prolyl 4-hydroxylase	222125_s_at	Hypoxia-inducible factor prolyl 4-hydroxylase	PH-4	685.67	336.27	648.65	460.95	529.4	643.07	553.37	519.03	470.2	454.07	480.99	516.82	505.6	464.91	583.05	585.92	663.26	929.04	656.95	699.08	541.48	595.05	591.86	511.08	673.19	736.41	9.42137	8.39348	9.3413	8.84847	9.04821	9.32883	9.1121	9.01967	8.87713	8.82677	8.90986	9.01352	8.98185	8.86081	9.18747	9.19456	9.37343
BA46	221743_at	CUGBP1	CUG triplet repeat, RNA binding protein 1	221743_at	CUG triplet repeat, RNA binding protein 1	CUGBP1	359.82	448.39	564.66	524.08	490.56	386.4	406.95	354.15	377.53	368.49	446.38	367.06	445.17	398.04	277.09	319.04	267.57	253.98	279.79	364.05	303.8	451.32	390.34	395.67	304.99	384.59	8.49113	8.80861	9.14124	9.03364	8.93829	8.59395	8.66871	8.46822	8.56045	8.52548	8.80213	8.51987	8.79821	8.63677	8.11421	8.31759	8.06377
BA46	221614_s_at	RPH3AL	rabphilin 3A-like (without C2 domains)	221614_s_at	Rabphilin 3A-like (without C2 domains)	RPH3AL	31.91	24.27	29.78	23.3	31.24	30.29	35.93	19.9	21.74	22.17	14.88	22.64	18.5	29.83	29.66	25.58	23.04	24.71	34.04	34.92	32.97	27.96	21.62	29.78	19.89	30.96	4.99594	4.6011	4.89627	4.54226	4.96532	4.92077	5.16712	4.3147	4.44228	4.47054	3.8953	4.5008	4.20945	4.89869	4.89045	4.67694	4.52607
BA46	221588_x_at	ALDH6A1	aldehyde dehydrogenase 6 family, member A1	221588_x_at	Aldehyde dehydrogenase 6 family, member A1	ALDH6A1	310.94	332.54	316.75	281.52	251.82	237.27	362.29	563.21	505.38	369.42	784.87	342.85	418.75	357.27	351.21	296.45	417.55	193.76	192.91	275.66	258.94	273.08	342.39	328	346.91	270.77	8.28049	8.37738	8.3072	8.13709	7.97625	7.89039	8.501	9.13753	8.98123	8.52912	9.61631	8.42143	8.70994	8.48087	8.45619	8.21165	8.7058
BA46	220773_s_at	GPHN	gephyrin	220773_s_at	Gephyrin	GPHN	121.08	197.35	139.71	167.21	124.29	147.35	134.37	102.01	96.67	124.4	89.11	136.79	128.35	96.09	117.38	139.87	94.32	111.35	136.33	104.75	134.52	102.12	116.53	140.39	147.09	93.35	6.91982	7.62461	7.12629	7.38552	6.95757	7.2031	7.07007	6.67257	6.595	6.95884	6.47752	7.09582	7.00394	6.58631	6.87504	7.12794	6.55949
BA46	218751_s_at	FBXW7	F-box and WD-40 domain protein 7 (archipelago homolog, Drosophila)	218751_s_at	F-box and WD-40 domain protein 7 (archipelago homolog, Drosophila)	FBXW7	609.12	651.14	531.28	581.58	632.09	548.41	581.07	383.07	515.2	589.36	477.53	552.74	384.02	714.03	428.5	433.34	453.76	426.96	436.11	423.29	522.54	369.91	502.93	466.67	472.88	478.75	9.25058	9.34682	9.05333	9.18383	9.30399	9.09911	9.18257	8.58146	9.00899	9.20301	8.89945	9.11046	8.58504	9.47984	8.74315	8.75936	8.82579
BA46	218738_s_at	RNF138	ring finger protein 138	218738_s_at	(LOC440491, Ring finger protein 138)	RNF138	79.01	78.77	83.35	107.73	103.05	103.41	78.52	114.42	95.7	73.04	117	101.7	97.81	93.14	60.32	76.46	99.24	80.65	52.35	68.48	75.61	82.66	86.28	86.82	72.65	50.92	6.30396	6.29957	6.38111	6.75128	6.6872	6.69223	6.29499	6.8382	6.58045	6.19061	6.87036	6.66818	6.61191	6.54133	5.91456	6.25663	6.63285
BA46	218699_at	RAB7L1	RAB7, member RAS oncogene family-like 1	218699_at	RAB7, member RAS oncogene family-like 1	RAB7L1	67.3	103.75	65.24	73.31	66.59	65.81	100.84	80.23	94.37	114.82	116.12	77.03	132.27	100.68	64.6	66.29	94.04	69.52	65.78	65.82	87.77	102.05	82.62	75.99	54.66	61.61	6.07253	6.69697	6.02768	6.19594	6.05723	6.04024	6.65592	6.32607	6.56026	6.84323	6.85947	6.26735	7.04734	6.65363	6.01346	6.05072	6.5552
BA46	217976_s_at	DNCLI1	dynein, cytoplasmic, light intermediate polypeptide 1	217976_s_at	Dynein, cytoplasmic, light intermediate polypeptide 1	DNCLI1	138.2	189.71	166.13	162.73	178.67	221.52	151.52	96.62	149.79	124.78	68.86	169.48	148.61	161.14	154.05	220.53	194.69	190.95	202.05	204	188.55	176.57	168.79	160.94	136.34	144.46	7.11061	7.56765	7.37617	7.34634	7.48115	7.79129	7.24336	6.59425	7.2268	6.96324	6.10559	7.40497	7.21539	7.33217	7.26725	7.78483	7.60503
BA46	217763_s_at	RAB31	RAB31, member RAS oncogene family	217763_s_at	RAB31, member RAS oncogene family	RAB31	191.9	193.3	317.81	194.63	263.17	164.01	285.48	353.42	417.79	254.45	573.54	155.15	397.06	272.9	248.4	211.47	261.01	186.04	196.25	209.87	148.08	215.26	176.59	248.09	257.3	249.73	7.58421	7.5947	8.31202	7.60459	8.03985	7.35764	8.15725	8.46524	8.70663	7.99124	9.16375	7.27752	8.63321	8.09223	7.95652	7.72431	8.02796
BA46	217762_s_at	RAB31	RAB31, member RAS oncogene family	217762_s_at	RAB31, member RAS oncogene family	RAB31	110.82	212.4	228.77	184.4	221.97	155.3	273.77	264.72	297.92	196	476.51	246.43	374.54	202.4	179.97	171.09	173.35	138.98	160.34	152.05	200.08	206.51	148.44	220.23	219.02	237.44	6.79207	7.73064	7.83775	7.5267	7.79422	7.27891	8.09682	8.04832	8.21878	7.61471	8.89636	7.94503	8.54898	7.66107	7.49161	7.41861	7.43754
BA46	217761_at	MTCBP-1	membrane-type 1 matrix metalloproteinase cytoplasmic tail binding protein-1	217761_at	Membrane-type 1 matrix metalloproteinase cytoplasmic tail binding protein-1	MTCBP-1	87.95	125.26	127.19	141.03	138.57	113.58	105.54	178.89	182.31	119.18	201.15	136.66	153.96	159.12	147.25	139.8	191.45	100.09	87.71	99.24	79.12	103.87	131.88	115.91	82.33	76.07	6.45861	6.96878	6.99084	7.13986	7.11447	6.82756	6.72165	7.48293	7.51025	6.897	7.65213	7.09445	7.26641	7.31397	7.20212	7.12722	7.58082
BA46	217140_s_at	VDAC1	voltage-dependent anion channel 1	217140_s_at			456.04	583.78	333.77	445.12	464.75	475.15	468.3	286.77	364.32	412.88	206.88	476.91	211.85	326.75	333.54	548.9	381.25	389.41	381.19	470.43	477.87	331.71	558.1	458.76	506	471.03	8.83302	9.18928	8.38271	8.79805	8.86031	8.89224	8.87129	8.16375	8.50906	8.68958	7.69265	8.89757	7.7269	8.35204	8.38172	9.1004	8.57459
BA46	216733_s_at	GATM	glycine amidinotransferase (L-arginine:glycine amidinotransferase)	216733_s_at	Glycine amidinotransferase (L-arginine:glycine amidinotransferase)	GATM	317.49	395.84	210.97	292.18	372.54	407.71	323.69	732.77	490.82	320.92	697.31	460.84	480.7	364.69	407.27	320.3	575.52	190.29	330.93	238.83	335.08	322.71	310.12	288.61	409.89	225.41	8.31057	8.62877	7.72089	8.19071	8.54125	8.6714	8.33847	9.51722	8.93905	8.32607	9.44566	8.84812	8.90899	8.51053	8.66984	8.32328	9.16872
BA46	216617_s_at	MAG	malignancy-associated protein	216617_s_at	Myelin associated glycoprotein	MAG	132.58	149.7	171.41	238.89	161.05	198.35	92.31	210.16	251.87	142.46	56.9	227.65	124.56	176.95	46.56	73	128.1	67.2	104.99	58.16	153.15	80.41	141.79	57.78	84.8	138.91	7.05072	7.22593	7.42131	7.9002	7.33136	7.6319	6.52841	7.71534	7.97654	7.15441	5.83036	7.83067	6.9607	7.4672	5.54102	6.18982	7.00113
BA46	215687_x_at	PLCB1	phospholipase C, beta 1 (phosphoinositide-specific)	215687_x_at	Phospholipase C, beta 1 (phosphoinositide-specific)	PLCB1	167.6	260.69	160.81	213.26	171.57	181.67	235.6	130.7	103.4	149.37	73.02	138.24	127.1	107.39	235.07	165.82	85.97	96.23	244.82	132.67	162.71	131.58	153.43	184.64	216.41	160.67	7.38888	8.02619	7.32921	7.73647	7.42265	7.50518	7.8802	7.03012	6.69209	7.22275	6.19022	7.11103	6.98982	6.74672	7.87695	7.37347	6.42576
BA46	215664_s_at	EPHA5	EphA5	215664_s_at	EPH receptor A5	EPHA5	58.04	99.15	90.04	93.33	111.95	64.62	47.69	47.85	61.19	48.86	44.74	49.09	39.79	60.56	62.56	62.21	60.22	49.15	74.78	60.78	65.82	40.22	77.5	66.19	61.91	49.26	5.85898	6.63154	6.49249	6.54427	6.80671	6.01391	5.57561	5.58045	5.93522	5.61058	5.48349	5.61736	5.31433	5.92029	5.96717	5.95907	5.91217
BA46	215531_s_at	GABRA5	gamma-aminobutyric acid (GABA) A receptor, alpha 5	215531_s_at	Gamma-aminobutyric acid (GABA) A receptor, alpha 5	GABRA5	58.39	107.08	68.76	92.04	75.2	86.11	46.39	55.58	62.16	63.71	43.06	82.24	33.23	50.14	89.06	130.31	104.32	70.45	111.35	82.2	76.62	64.64	88.17	94.47	95.17	81.31	5.86765	6.74255	6.1035	6.52419	6.23266	6.42811	5.53574	5.79649	5.95791	5.99345	5.42828	6.36177	5.05441	5.64789	6.47671	7.0258	6.70487
BA46	215001_s_at	GLUL	glutamate-ammonia ligase (glutamine synthase)	215001_s_at	Glutamate-ammonia ligase (glutamine synthase)	GLUL	2015.93	2633.44	1584.89	2002.31	2257.84	1799.15	2121.35	2623.11	3008.04	2008.07	3059.11	2024.4	3086.9	2437.4	2188.97	1687.03	2262.33	1135.95	1002.75	1052.43	1730.08	1574.8	1905.23	1564.95	1916.74	1900.1	10.9772	11.3627	10.6302	10.9674	11.1407	10.8131	11.0508	11.3571	11.5546	10.9716	11.5789	10.9833	11.5919	11.2511	11.096	10.7203	11.1436
BA46	214650_x_at	MOG	myelin oligodendrocyte glycoprotein	214650_x_at	Myelin oligodendrocyte glycoprotein	MOG	161.57	96.07	85.35	244.18	208.76	309.74	81.35	199.05	291.13	219.4	63.44	251.84	157.24	331.14	100.34	78.54	166.01	80.48	82.48	80.77	151.04	161.04	121.15	106.98	84.38	71.86	7.33602	6.58601	6.41532	7.9318	7.7057	8.27491	6.34607	7.63699	8.18552	7.77742	5.98732	7.97636	7.29682	8.3713	6.64875	6.29536	7.37513
BA46	214119_s_at	FKBP1A	FK506 binding protein 1A, 12kDa	214119_s_at	FK506 binding protein 1A, 12kDa	FKBP1A	369.53	350.82	383.63	332.68	398.87	333.26	315.87	195.83	287.98	434.48	311.2	435.39	278.45	270.97	473.81	618	404.71	359.98	540.26	438.84	403.57	484.89	293.13	503.76	501.13	467.12	8.52955	8.45459	8.58357	8.37799	8.63977	8.3805	8.30319	7.61346	8.16982	8.76315	8.2817	8.76617	8.12128	8.08199	8.88816	9.27146	8.66075
BA46	214023_x_at	MGC8685	tubulin, beta polypeptide paralog	214023_x_at	(Tubulin, beta 2, Tubulin, beta polypeptide paralog)	(RP11-506K6.1, TUBB2)	253.6	337.16	184.82	185.33	374.82	267.96	245.8	663.4	562.31	355.27	925.63	248.75	441.42	492.32	327.28	203.65	450.6	136.07	140.12	116.34	183.41	276.64	208.24	215.93	263.84	315.14	7.98641	8.39729	7.52998	7.53395	8.55006	8.06587	7.94134	9.37373	9.13522	8.47277	9.85429	7.95855	8.78601	8.94345	8.35438	7.66995	8.8157
BA46	213518_at	PRKCI	protein kinase C, iota	213518_at	Protein kinase C, iota	PRKCI	137.07	127.54	97.19	114.21	130.97	117.33	88.33	90.8	83.83	84.05	72.43	96.38	78.46	101.21	126.28	126.13	106.51	86.15	120.03	132.63	121.05	168.63	106.3	111.64	137.36	84.33	7.09877	6.99481	6.60274	6.83555	7.03309	6.87443	6.46483	6.50462	6.38939	6.39318	6.17852	6.59066	6.29389	6.66121	6.98048	6.97877	6.73485
BA46	213110_s_at	COL4A5	collagen, type IV, alpha 5 (Alport syndrome)	213110_s_at	Collagen, type IV, alpha 5 (Alport syndrome)	COL4A5	40.67	64.42	44.36	76.65	46.08	58.73	50.42	91.96	68.53	69.41	38.9	88.17	66.4	65.72	45.15	32.15	43.98	52.45	37.45	36.32	65.34	63.28	61.27	37.09	39.99	26.35	5.34589	6.00944	5.47119	6.26021	5.52607	5.87603	5.65592	6.52293	6.09866	6.11707	5.2817	6.46222	6.05311	6.03826	5.49665	5.00675	5.45878
BA46	212884_x_at	APOE	apolipoprotein E	212884_x_at	Apolipoprotein E	APOE	312.47	382.85	266.5	239.06	283.68	197.51	343.11	501.68	554.3	289.47	586.61	416.43	699.19	225.15	364.52	194.29	451.32	193.65	252.27	154.08	217.83	185.91	291.5	276.03	352.75	350.74	8.28757	8.58063	8.05799	7.90123	8.14812	7.62578	8.42253	8.97062	9.11452	8.17727	9.19626	8.70193	9.44954	7.81474	8.50985	7.60207	8.81801
BA46	212870_at	RASSF3	Ras association (RalGDS/AF-6) domain family 3	212870_at	(Ras association (RalGDS/AF-6) domain family 3, Son of sevenless homolog 2 (Drosophila))	(RASSF3, SOS2)	76.33	95.78	80.2	144.72	88.98	102.3	90.15	116.94	111.37	89.16	108.99	85.33	131.84	136.88	101.33	76.35	94.06	89.63	77.67	59.27	94.25	103.15	68.55	58.69	73.29	66.24	6.25418	6.58165	6.32553	7.17712	6.47541	6.67666	6.49426	6.86962	6.79922	6.47832	6.76805	6.41498	7.04264	7.09677	6.66292	6.25456	6.55551
BA46	212397_at	RDX	radixin	212397_at	Radixin	RDX	193.62	177.92	198.14	246.65	176.2	244.01	185.41	272.53	278.43	167.77	267.59	314.48	200.04	284.04	120.41	103.69	228.3	139.73	89.43	95.46	163.82	190.73	174.16	139.3	174.09	105.51	7.59708	7.47508	7.63038	7.94632	7.46107	7.9308	7.53458	8.09027	8.12117	7.39034	8.06388	8.29682	7.64414	8.14995	6.91181	6.69613	7.83479
BA46	212230_at	PPAP2B	phosphatidic acid phosphatase type 2B	212230_at	Phosphatidic acid phosphatase type 2B	PPAP2B	231.45	320.94	182.26	224.45	292.74	205.13	196.11	507.41	491.92	201.99	680.61	283.52	517.67	345.07	377.48	224.68	491.53	131.34	173.87	89.02	164.76	151.44	248.84	185.41	354.71	205.56	7.85456	8.32616	7.50985	7.81025	8.19348	7.68039	7.61552	8.98701	8.94228	7.65814	9.41069	8.14731	9.01589	8.43074	8.56026	7.81173	8.94113
BA46	212226_s_at	PPAP2B	phosphatidic acid phosphatase type 2B	212226_s_at	Phosphatidic acid phosphatase type 2B	PPAP2B	674.81	620.62	447.44	610.64	654.45	532.28	594.04	1150.23	1338.89	417.91	1628.42	556.78	1065.75	612	714.68	395.89	762.97	323.1	376.27	186.66	357.15	354.54	477	392.88	893.02	506.53	9.39834	9.27757	8.80555	9.25418	9.35414	9.05604	9.21442	10.1677	10.3868	8.70705	10.6693	9.12096	10.0577	9.25739	9.48115	8.62896	9.57548
BA46	212195_at	IL6ST	interleukin 6 signal transducer (gp130, oncostatin M receptor)	212195_at	Interleukin 6 signal transducer (gp130, oncostatin M receptor)	IL6ST	348.93	339.42	249.17	352.2	270.27	321.9	322.48	341.44	485.25	260.67	432.02	359.36	341.64	390.08	276.25	232.76	362.2	196.89	326.8	192.37	352.95	285.75	291.78	301.71	307.58	222.67	8.44679	8.40693	7.96099	8.46025	8.07826	8.33047	8.33307	8.41549	8.92258	8.02608	8.75495	8.48929	8.41633	8.60763	8.10983	7.8627	8.50064
BA46	212120_at	RHOQ	ras homolog gene family, member Q	212120_at	Phosphatidylinositol glycan, class F	PIGF	190.77	156.75	203.08	247.12	233.99	215.07	233.8	276.66	376.27	256.93	328.77	243.71	262.67	205.17	205.71	165.97	231.96	146.82	214.79	162.41	170.34	261.39	195.53	189.54	199.08	211.22	7.57569	7.29232	7.6659	7.94907	7.8703	7.74866	7.86913	8.11197	8.55562	8.00523	8.36093	7.92902	8.03711	7.68068	7.68447	7.37478	7.85773
BA46	212102_s_at	KPNA6	karyopherin alpha 6 (importin alpha 7)	212102_s_at	Karyopherin alpha 6 (importin alpha 7)	KPNA6	46.1	31.7	33.23	38.48	33.37	24.13	43.93	24.09	26.78	28.75	25.68	38.4	39.6	22.04	58.62	46.4	33.84	38.75	42.31	51.69	46.31	38.36	43.58	44.46	42.39	36.11	5.5267	4.98641	5.05441	5.26604	5.06048	4.59276	5.45713	4.59036	4.74308	4.84549	4.68257	5.26303	5.30743	4.46205	5.87332	5.53605	5.08066
BA46	212070_at	GPR56	G protein-coupled receptor 56	212070_at	G protein-coupled receptor 56	GPR56	140.08	185.72	158.24	162.84	206.77	132.74	149.09	183.48	226.6	163.81	314.59	175.62	292.37	176.53	181.4	95.51	196.64	117.21	119.38	169.96	164.95	143.09	178.86	149.35	184.41	143.36	7.13011	7.53699	7.30597	7.34731	7.69188	7.05246	7.22004	7.51948	7.824	7.35588	8.29733	7.45631	8.19165	7.46377	7.50303	6.57758	7.61941
BA46	211749_s_at	VAMP3	vesicle-associated membrane protein 3 (cellubrevin)	211749_s_at	Vesicle-associated membrane protein 3 (cellubrevin)	VAMP3	187.98	194.01	145.55	195.03	170.44	198.41	164.21	274.75	306.97	185.21	220.41	279.91	168.9	133.5	131.51	150.27	158.44	123.69	130.29	88.51	176.09	129.42	163.28	169.32	233.12	101.66	7.55444	7.59999	7.18537	7.60755	7.41312	7.63234	7.3594	8.10197	8.26195	7.53302	7.78405	8.12882	7.40003	7.0607	7.03903	7.23141	7.30779
BA46	211685_s_at	NCALD	neurocalcin delta	211685_s_at	Neurocalcin delta	NCALD	898.44	764.55	788.42	798.59	918.54	968.95	1102.26	783.64	819.28	941.68	456.36	1023.33	772.56	853.01	999.03	1013.69	864.1	1274.26	1271.24	1076.69	1024.82	1175.31	866.65	830.75	1135.68	1188.44	9.81128	9.57847	9.62282	9.64131	9.8432	9.92028	10.1062	9.61405	9.67821	9.87909	8.83403	9.99906	9.5935	9.73642	9.96438	9.9854	9.75505
BA46	211616_s_at	HTR2A	5-hydroxytryptamine (serotonin) receptor 2A	211616_s_at	5-hydroxytryptamine (serotonin) receptor 2A	HTR2A	154.02	282.19	252.14	174.16	177.04	171.88	236.23	163.18	117.32	147.11	77.09	160.14	146.09	105.15	198.58	196.66	132.9	241.66	144.74	200.62	168.62	155.63	185.15	182.98	178.14	131.4	7.26697	8.14052	7.97808	7.44427	7.46793	7.42526	7.88405	7.35032	6.87431	7.20075	6.26847	7.32319	7.19071	6.71631	7.63358	7.61956	7.0542
BA46	211499_s_at	MAPK11	mitogen-activated protein kinase 11	211499_s_at	Mitogen-activated protein kinase 11	MAPK11	196.26	212.69	177.34	152.52	181.77	169.7	173.98	146.66	101.85	181.09	163.83	132.26	114.29	147.42	204.97	172.18	184.38	181.52	236.76	189.37	143.56	200.57	171.07	160.5	175.18	200.37	7.61662	7.73261	7.47037	7.25285	7.50597	7.40684	7.44278	7.19633	6.6703	7.50056	7.35606	7.04723	6.83656	7.20379	7.67927	7.42777	7.52654
BA46	210839_s_at	ENPP2	ectonucleotide pyrophosphatase/phosphodiesterase 2 (autotaxin)	210839_s_at	Ectonucleotide pyrophosphatase/phosphodiesterase 2 (autotaxin)	ENPP2	421.43	268.26	330.21	547.19	397.4	418.8	187.57	387.23	445.64	352.97	113.27	383.54	204.59	474.69	201.91	193.41	236.58	183.11	159.78	120.32	308.37	276.75	296.93	191.91	152.2	206.85	8.71915	8.06749	8.36724	9.0959	8.63445	8.71012	7.55129	8.59705	8.79974	8.4634	6.82362	8.58323	7.67659	8.89084	7.65757	7.59552	7.88618
BA46	210762_s_at	DLC1	deleted in liver cancer 1	210762_s_at	Deleted in liver cancer 1	DLC1	249.27	219.41	184.39	252.19	219.39	184.31	214.6	252.93	277.75	224.63	301.07	247.8	268.63	205.82	151.87	216.49	244.46	191.75	143.11	188.93	235.59	212.73	205.15	221.27	184.79	145.12	7.96157	7.77749	7.52662	7.97837	7.77735	7.52599	7.74551	7.98259	8.11764	7.81141	8.23395	7.95303	8.06948	7.68524	7.24669	7.75816	7.93345
BA46	210357_s_at	SMOX	spermine oxidase	210357_s_at	Spermine oxidase	SMOX	57.68	101.66	81.37	105.71	96.87	72.31	51.59	149.08	135.32	111.12	178.59	101.39	137.18	75.85	121.44	63.93	102.17	71.44	53.18	47.42	65.51	89.41	76.77	94.59	128.78	95.54	5.85	6.66761	6.34643	6.72397	6.59798	6.17612	5.68902	7.21994	7.08023	6.79597	7.48051	6.66377	7.09993	6.24508	6.9241	5.99842	6.67483
BA46	210198_s_at	PLP1	proteolipid protein 1 (Pelizaeus-Merzbacher disease, spastic paraplegia 2, uncomplicated)	210198_s_at	Proteolipid protein 1 (Pelizaeus-Merzbacher disease, spastic paraplegia 2, uncomplicated)	PLP1	2591.64	1946.3	2622.44	3620.64	2313.5	2762.53	2375.37	3466.73	3203.97	2491.5	1263.19	2971.17	1834.6	2966.44	1920.54	1444.11	2139.38	1852.74	1311.46	1195.58	2072.31	2150.85	2016.7	1885	1569.5	1432.23	11.3396	10.9265	11.3567	11.822	11.1759	11.4318	11.2139	11.7594	11.6456	11.2828	10.3029	11.5368	10.8412	11.5345	10.9073	10.496	11.063
BA46	210139_s_at	PMP22	peripheral myelin protein 22	210139_s_at	Peripheral myelin protein 22	PMP22	269.86	269.05	209.48	477.46	330.31	389.02	214.1	503.54	512.22	265.04	281.62	486.98	208.52	424.79	165.75	197.92	336.18	125.88	183.11	165.66	287.01	205.27	244.96	175	231.19	136.44	8.07607	8.07173	7.71067	8.89924	8.36768	8.6037	7.74214	8.97596	9.00062	8.05007	8.13761	8.92772	7.70404	8.73061	7.37287	7.62877	8.39309
BA46	209991_x_at	GPR51	G protein-coupled receptor 51	209991_x_at	G protein-coupled receptor 51	GPR51	644.72	718.63	821.12	601.06	684.06	770.2	698.76	476.34	456.88	727.27	385.76	675.12	635.05	578.52	564.22	781.21	580.95	893.39	901.71	932.54	784.4	703.27	638.38	665.56	680.78	839.98	9.33253	9.48911	9.68145	9.23137	9.41798	9.58909	9.44865	8.89585	8.83567	9.50635	8.59156	9.399	9.31073	9.17622	9.14011	9.60957	9.18227
BA46	209921_at	SLC7A11	solute carrier family 7, (cationic amino acid transporter, y system) member 11	209921_at	Solute carrier family 7, (cationic amino acid transporter, y+ system) member 11	SLC7A11	73.22	74.92	54.29	70.14	76.96	61.13	81.12	123.21	124.22	49.07	159.37	95.48	119.51	114.96	95.26	60.89	77.53	37.66	52.48	20.96	44	53.89	83.33	46.24	75.12	51.42	6.19417	6.22728	5.76261	6.13217	6.26604	5.93381	6.34199	6.94498	6.95675	5.61677	7.31624	6.57713	6.90099	6.84499	6.5738	5.92813	6.27668
BA46	209871_s_at	APBA2	amyloid beta (A4) precursor protein-binding, family A, member 2 (X11-like)	209871_s_at	Amyloid beta (A4) precursor protein-binding, family A, member 2 (X11-like)	APBA2	776.15	443.68	472.15	693.43	555.69	806.25	688.25	387.99	425.58	586.8	483.53	541.46	571.6	330.25	622.79	927.09	556.46	817.26	867.45	781.85	582.71	809.25	486.72	600.45	539.9	968.08	9.60019	8.79338	8.8831	9.43761	9.11814	9.65508	9.42679	8.59988	8.73329	9.19673	8.91746	9.08071	9.15886	8.36741	9.2826	9.85656	9.12013
BA46	209686_at	S100B	S100 calcium binding protein, beta (neural)	209686_at	S100 calcium binding protein, beta (neural)	S100B	204.83	183.44	210.71	237.54	255.4	171.34	230.43	362.55	293.84	236.35	425.64	257.94	266.78	308.55	149.91	140.59	199.14	149.14	135.45	126.08	210.1	237.47	173.24	155.09	112.21	153.12	7.67828	7.51916	7.71912	7.89203	7.99661	7.42072	7.84818	8.50204	8.19889	7.88478	8.73349	8.01089	8.05951	8.26936	7.22795	7.13535	7.63764
BA46	209504_s_at	PLEKHB1	pleckstrin homology domain containing, family B (evectins) member 1	209504_s_at	Pleckstrin homology domain containing, family B (evectins) member 1	PLEKHB1	500.36	478.43	717.89	783.08	720.88	843.67	984.22	913.37	1178.71	719.9	1535.92	959.33	922.48	761.52	461.03	645.48	881	644.1	476.23	430.74	800.06	536.83	667.39	694.31	760.15	481.19	8.96682	8.90216	9.48762	9.61302	9.49362	9.72053	9.94284	9.83506	10.203	9.49165	10.5849	9.90588	9.84937	9.57274	8.84872	9.33423	9.783
BA46	209170_s_at	GPM6B	glycoprotein M6B	209170_s_at	Glycoprotein M6B	GPM6B	1747.77	2665.03	1460.94	1760.68	1623.35	1699.6	1810.68	2664.46	2627.15	1910.43	2445.8	2060.57	2559.77	2058.52	1613.3	1070.82	2231.87	1176.68	1138.84	804.02	1508.11	1340.05	1549.15	1453.07	2276.46	1671.21	10.7713	11.3799	10.5127	10.7819	10.6648	10.731	10.8223	11.3796	11.3593	10.8997	11.2561	11.0088	11.3218	11.0074	10.6558	10.0645	11.124
BA46	209169_at	GPM6B	glycoprotein M6B	209169_at	Glycoprotein M6B	GPM6B	630.51	591.15	547.8	694.65	645.64	717.76	628.43	798.63	920.19	834.72	748.37	761.84	910.36	864.45	750.12	497.54	794.36	571.49	535.6	601.55	728.29	824.96	610.68	650.38	527.57	547.3	9.30038	9.20738	9.09751	9.44014	9.33459	9.48736	9.29561	9.64138	9.84579	9.70515	9.54761	9.57334	9.83029	9.75564	9.55098	8.95867	9.63365
BA46	209167_at	GPM6B	glycoprotein M6B	209167_at	Glycoprotein M6B	GPM6B	1945.23	2492.85	1993.75	2906.42	2774.52	2096.31	2704.57	3200.25	3545.67	2332.68	3774.28	2310.84	3292.31	2941.06	2540.32	1644.21	2653.41	1057.7	1028.82	934.41	2085.89	2425.04	2453.85	2214.71	2037.13	1753.01	10.9257	11.2836	10.9613	11.505	11.438	11.0336	11.4012	11.644	11.7918	11.1878	11.882	11.1742	11.6849	11.5221	11.3108	10.6832	11.3736
BA46	209094_at	DDAH1	dimethylarginine dimethylaminohydrolase 1	209094_at	Dimethylarginine dimethylaminohydrolase 1	DDAH1	970.87	1291.65	1070.56	1273.79	1137.3	1011.65	1295.1	1248.2	1450.41	1462.47	1975.42	1234.8	1691.93	1230.99	1140.87	1070.91	1430.9	871.94	889.71	1162.63	906.75	1019.54	1230.25	1166.93	987.5	1229.65	9.92313	10.335	10.0641	10.3149	10.1514	9.98249	10.3388	10.2856	10.5022	10.5142	10.9479	10.2701	10.7245	10.2656	10.1559	10.0646	10.4827
BA46	208964_s_at	FADS1	fatty acid desaturase 1	208964_s_at	Fatty acid desaturase 1	FADS1	171.85	198.77	236.79	297.46	247.68	234.06	278.07	373.69	301.51	201.74	337.41	250.74	295.47	334.98	273.24	173.98	237.2	180.05	143.36	151.31	206.23	280.29	291	170.88	180.75	236.5	7.42501	7.63496	7.88746	8.21655	7.95233	7.87073	8.11931	8.5457	8.23606	7.65635	8.39836	7.97005	8.20687	8.38793	8.09403	7.44278	7.88996
BA46	208962_s_at	FADS1	fatty acid desaturase 1	208962_s_at	Fatty acid desaturase 1	FADS1	216.94	213.86	192.3	254.03	247.14	170.71	224.68	392.94	376.65	128.92	375.11	268.3	250.84	272.82	183.29	121.29	210.02	119.2	168.44	104.42	118.76	170.78	225.88	187.76	169.63	174.8	7.76115	7.74052	7.58721	7.98886	7.94918	7.4154	7.81173	8.61817	8.55708	7.01033	8.55117	8.0677	7.97062	8.09181	7.51798	6.92232	7.71438
BA46	208912_s_at	CNP	2',3'-cyclic nucleotide 3' phosphodiesterase	208912_s_at	2',3'-cyclic nucleotide 3' phosphodiesterase	CNP	776.01	460.7	771.68	1177.07	977.66	1263.18	481.99	1035.07	1082.23	819.07	405.97	1106.83	573.69	1116.16	422.17	483.78	612.1	525.15	475.33	429.14	750.84	579.05	633.81	473.74	397.31	471.03	9.59993	8.84768	9.59186	10.201	9.93319	10.3028	8.91286	10.0155	10.0798	9.67784	8.66523	10.1122	9.16413	10.1243	8.72168	8.91821	9.25762
BA46	208813_at	GOT1	glutamic-oxaloacetic transaminase 1, soluble (aspartate aminotransferase 1)	208813_at	Glutamic-oxaloacetic transaminase 1, soluble (aspartate aminotransferase 1)	GOT1	866.7	727.27	778.93	856.28	891.57	916.5	724.21	654.38	749.23	761.21	362.91	822.89	594.05	672.07	824.45	1041.67	750.5	1026.11	1003.2	892.03	789.84	925.3	762.49	676.96	847.59	1108.25	9.75939	9.50635	9.60535	9.74194	9.8002	9.83999	9.50026	9.35398	9.54927	9.57215	8.50347	9.68456	9.21444	9.39247	9.68729	10.0247	9.55171
BA46	208578_at	SCN10A	sodium channel, voltage-gated, type X, alpha	208578_at	Sodium channel, voltage-gated, type X, alpha	SCN10A	81.23	53.65	67.94	68.71	54.06	50.18	40.71	49.22	59.6	73.1	88.24	50.08	92.12	64.91	77.79	76.43	55.69	67.87	98.89	94.22	68.56	91.72	89.2	82.85	86	107.38	6.34394	5.74551	6.08619	6.10245	5.75649	5.64904	5.34731	5.62117	5.89724	6.1918	6.46336	5.64616	6.52544	6.02037	6.28151	6.25607	5.79935
BA46	208228_s_at	FGFR2	fibroblast growth factor receptor 2 (bacteria-expressed kinase, keratinocyte growth factor receptor, craniofacial dysostosis 1, Crouzon syndrome, Pfeiffer syndrome, Jackson-Weiss syndrome)	208228_s_at	Fibroblast growth factor receptor 2 (bacteria-expressed kinase, keratinocyte growth factor receptor, craniofacial dysostosis 1, Crouzon syndrome, Pfeiffer syndrome, Jackson-Weiss syndrome)	FGFR2	115.95	151.44	93.88	153.27	93.29	94.28	73.94	145.52	175.61	122.78	159.63	138.53	174.35	120.21	91.15	80.12	119.41	54.08	77.7	56.31	119	75.14	106	85.92	90.46	65.88	6.85736	7.2426	6.55275	7.25993	6.54365	6.55888	6.20828	7.18507	7.45623	6.93993	7.31859	7.11405	7.44584	6.90941	6.51017	6.32409	6.89978
BA46	208124_s_at	SEMA4F	sema domain, immunoglobulin domain (Ig), transmembrane domain (TM) and short cytoplasmic domain, (semaphorin) 4F	208124_s_at	Sema domain, immunoglobulin domain (Ig), transmembrane domain (TM) and short cytoplasmic domain, (semaphorin) 4F	SEMA4F	98.9	89.24	101.71	111.51	85.63	91.8	107.18	110.23	72.34	61.44	118.62	63.54	53.29	83.18	126.34	124.9	118.03	127.33	119.28	109.08	99.54	116.55	121.07	61.03	141.4	90.47	6.6279	6.47962	6.66832	6.80103	6.42004	6.52042	6.74389	6.78437	6.17672	5.94111	6.8902	5.98959	5.73579	6.37817	6.98117	6.96463	6.88301
BA46	207821_s_at	PTK2	PTK2 protein tyrosine kinase 2	207821_s_at	PTK2 protein tyrosine kinase 2	PTK2	179.09	143.56	147.21	184.78	154.59	135.24	150.38	137.99	112.29	131.25	151.33	145.11	139.45	139.02	146.58	95.73	125.15	88.55	128.02	138.09	160.6	116.58	119.67	104.07	121.4	103.26	7.48454	7.16551	7.20173	7.52966	7.2723	7.07938	7.23247	7.10842	6.81109	7.03617	7.24155	7.181	7.1236	7.11915	7.19554	6.5809	6.96751
BA46	207157_s_at	GNG5	guanine nucleotide binding protein (G protein), gamma 5	207157_s_at	Guanine nucleotide binding protein (G protein), gamma 5	GNG5	163.07	145.11	89.77	146.73	177.71	161.41	118.64	216.11	289.24	155.77	301.34	152	215.64	133.02	145.56	145.18	163.56	109.72	118.79	85.67	98.34	126.18	100.04	126.53	178.65	91.61	7.34935	7.181	6.48816	7.19702	7.47338	7.33459	6.89045	7.75562	8.17612	7.28327	8.23525	7.24793	7.75248	7.0555	7.18547	7.1817	7.35368
BA46	207010_at	GABRB1	gamma-aminobutyric acid (GABA) A receptor, beta 1	207010_at	Gamma-aminobutyric acid (GABA) A receptor, beta 1	GABRB1	360.99	467.47	447.97	481.95	544.85	363.55	542.57	546.79	499.79	621.03	744.69	514.96	741.33	650.62	473.72	451.19	558.87	402.17	324.43	482.68	433.17	604.66	423.63	473.32	445.77	537.25	8.49582	8.86873	8.80726	8.91274	9.08971	8.50601	9.08367	9.09484	8.96518	9.27852	9.5405	9.00832	9.53397	9.34567	8.88789	8.81759	9.12637
BA46	206849_at	GABRG2	gamma-aminobutyric acid (GABA) A receptor, gamma 2	206849_at	Gamma-aminobutyric acid (GABA) A receptor, gamma 2	GABRG2	493.47	494.57	357.45	450.34	323.12	374.46	425.28	299.21	294.36	445.44	130.06	382.8	127.55	194.44	435.95	535.18	337.74	363.39	592.66	284.13	399.96	317.64	447.76	373.62	513.17	423.18	8.94682	8.95003	8.4816	8.81487	8.33593	8.54867	8.73227	8.22502	8.20144	8.79909	7.02303	8.58045	6.99492	7.60318	8.76802	9.06388	8.39977
BA46	206806_at	DGKI	diacylglycerol kinase, iota	206806_at	(Diacylglycerol kinase, iota, Ribosomal protein L41)	(DGKI, RPL41)	102.22	149.2	111.61	115.88	117.53	90.45	77.81	97.86	49.21	90.81	35.43	80.88	52.92	58.88	121.04	98.17	85.16	74.56	109.7	80.07	93.55	77.36	80.76	99.94	99.52	69.71	6.67553	7.2211	6.80232	6.85649	6.87689	6.49905	6.28188	6.61265	5.62088	6.50478	5.1469	6.33771	5.72574	5.87971	6.91934	6.61721	6.4121
BA46	206730_at	GRIA3	glutamate receptor, ionotrophic, AMPA 3	206730_at	Glutamate receptor, ionotrophic, AMPA 3	GRIA3	142.11	122.9	131.74	170.08	114.89	110.87	136.18	72.35	89.12	94.01	86.97	116.63	73.61	122.12	84.77	96.23	76.21	129.63	93.01	129.86	132.22	74.73	122.67	104.55	106.25	55.52	7.15086	6.94134	7.04155	7.41007	6.84411	6.79272	7.08937	6.17692	6.47768	6.55474	6.44245	6.8658	6.20183	6.93216	6.40548	6.58841	6.25191
BA46	206571_s_at	MAP4K4	mitogen-activated protein kinase kinase kinase kinase 4	206571_s_at	Mitogen-activated protein kinase kinase kinase kinase 4	MAP4K4	98.29	59	39.95	101.11	69.53	56.55	90.1	102.36	118.92	74.36	87.17	75.36	87.06	110.91	38.23	74.9	33.86	58.57	55.09	60.61	66.14	57.06	68.77	66.75	53.49	48.39	6.61897	5.88264	5.32012	6.65978	6.11956	5.82146	6.49346	6.67751	6.89385	6.21645	6.44576	6.23573	6.44394	6.79325	5.25663	6.22689	5.08151
BA46	206534_at	GRIN2A	glutamate receptor, ionotropic, N-methyl D-aspartate 2A	206534_at	Glutamate receptor, ionotropic, N-methyl D-aspartate 2A	GRIN2A	244.17	398.95	273.67	316.95	285.6	244.97	235.34	183.09	214.91	240.6	129.1	241.78	146.34	192.76	299.36	354.19	225.73	186.49	274.35	230.81	323.93	175.94	295.82	287.28	338.54	222.16	7.93174	8.64006	8.09629	8.30811	8.15785	7.93646	7.8786	7.51641	7.74759	7.91049	7.01234	7.91755	7.19318	7.59066	8.22574	8.46838	7.81845
BA46	206489_s_at	DLGAP1	discs, large (Drosophila) homolog-associated protein 1	206489_s_at	Discs, large (Drosophila) homolog-associated protein 1	(DLGAP1, LOC284214)	75.77	83.08	81.09	97.15	95.31	75.27	88.46	51.82	48.43	93.38	47.92	65.04	42.96	46.3	77.07	101.76	69.28	73.77	96.44	66.76	75.16	72.14	96.77	96.07	103.03	63.96	6.24355	6.37643	6.34145	6.60214	6.57456	6.234	6.46695	5.69544	5.59783	6.54504	5.58256	6.02326	5.42492	5.53294	6.2681	6.66903	6.11437
BA46	206030_at	ASPA	aspartoacylase (aminoacylase 2, Canavan disease)	206030_at	Aspartoacylase (aminoacylase 2, Canavan disease)	ASPA	74.14	51.49	61.97	96.34	63.28	93.74	72.36	93.16	105.81	80.89	46.97	109.72	53.4	111.72	59.28	43.77	57.81	60.03	48.92	44.27	52.76	51.67	89.45	56.77	42.66	32.26	6.21218	5.68622	5.9535	6.59006	5.98368	6.55059	6.17712	6.54164	6.72533	6.33789	5.55367	6.77768	5.73877	6.80374	5.88947	5.45187	5.85325
BA46	205257_s_at	AMPH	amphiphysin (Stiff-Man syndrome with breast cancer 128kDa autoantigen)	205257_s_at	Amphiphysin (Stiff-Man syndrome with breast cancer 128kDa autoantigen)	AMPH	521.51	436.38	517.21	532.36	505.68	601.34	578.74	437.07	493.6	614.63	380.89	516.35	431.93	466.13	705.13	556.92	555.36	764.48	787.61	718.29	585.62	758.97	641.71	537.05	724.57	615.36	9.02655	8.76944	9.01461	9.05626	8.98208	9.23204	9.17677	8.77172	8.9472	9.26357	8.57323	9.0122	8.75465	8.86459	9.46175	9.12133	9.11728
BA46	205152_at	SLC6A1	solute carrier family 6 (neurotransmitter transporter, GABA), member 1	205152_at	Solute carrier family 6 (neurotransmitter transporter, GABA), member 1	SLC6A1	420.98	565.07	357.84	483.15	526.85	563.56	430.39	587.86	772.82	534.29	607.97	549.33	574.06	582.09	576.46	368.39	544.68	386.37	337.94	458.28	426.92	492.57	341.97	643.84	346.97	248.23	8.71761	9.14229	8.48317	8.91633	9.04125	9.13843	8.7495	9.19933	9.59399	9.06148	9.24786	9.10153	9.16506	9.1851	9.17108	8.52509	9.08926
BA46	205143_at	CSPG3	chondroitin sulfate proteoglycan 3 (neurocan)	205143_at	Chondroitin sulfate proteoglycan 3 (neurocan)	CSPG3	473.36	647.09	391.98	437.71	479.02	521.54	542.52	630.52	704.59	398.39	638.2	539.79	672.76	527.99	478.58	450.28	478.41	353.81	283.86	344.4	418.35	405.3	455.05	431.48	537.59	488.92	8.88679	9.33782	8.61464	8.77383	8.90394	9.02663	9.08353	9.3004	9.46064	8.63804	9.31786	9.07625	9.39395	9.04437	8.90262	8.81468	8.9021
BA46	205117_at	FGF1	fibroblast growth factor 1 (acidic)	205117_at			254.74	224.83	249.2	312.47	274.64	253.86	302.59	354.87	373.91	267.33	418.49	277.89	321.3	311.4	176.79	174.08	275.88	334.33	236.53	173.38	286.12	297.18	307.69	211.23	308.99	186.84	7.99288	7.81269	7.96116	8.28757	8.1014	7.98789	8.24122	8.47115	8.54655	8.06248	8.70905	8.11837	8.32778	8.28262	7.46589	7.44361	8.1079
BA46	204777_s_at	MAL	mal, T-cell differentiation protein	204777_s_at	Mal, T-cell differentiation protein	MAL	360.43	262.34	374.26	468.59	316.13	434.54	309.51	478.73	454.21	334.05	298.87	545.83	293.57	519.23	245.85	196.54	343.13	198.43	180.42	151.67	349.02	293.56	250.29	190.64	171.03	267.4	8.49357	8.03529	8.5479	8.87218	8.30437	8.76334	8.27384	8.90307	8.82722	8.38392	8.22337	9.09231	8.19756	9.02023	7.94163	7.61868	8.42261
BA46	204642_at	EDG1	endothelial differentiation, sphingolipid G-protein-coupled receptor, 1	204642_at	Endothelial differentiation, sphingolipid G-protein-coupled receptor, 1	EDG1	91.22	136.19	80.53	80.02	135.75	98.29	102.96	186.14	196.12	99.47	239.49	97.43	183.81	130.66	141.8	76.37	166.52	62.76	52.39	45.87	64.56	97.2	93.83	106.93	86.03	56.39	6.51128	7.08948	6.33145	6.32229	7.08481	6.61897	6.68594	7.54024	7.61559	6.63619	7.90382	6.60629	7.52207	7.02967	7.14771	6.25493	7.37955
BA46	204519_s_at	TM4SF11	transmembrane 4 superfamily member 11 (plasmolipin)	204519_s_at	Transmembrane 4 superfamily member 11 (plasmolipin)	PLLP	291.86	283.17	353.18	466.19	338.78	348.92	223.77	404.03	346.96	312.13	189.95	361.84	296.83	471.16	172.63	222.61	300.37	227.29	198.84	170.03	305.42	280.52	304.29	167.08	142.3	254.43	8.18913	8.14552	8.46426	8.86477	8.4042	8.44675	7.80587	8.65832	8.43863	8.286	7.56948	8.49921	8.21349	8.88007	7.43154	7.79837	8.2306
BA46	204372_s_at	KHSRP	KH-type splicing regulatory protein (FUSE binding protein 2)	204372_s_at	KH-type splicing regulatory protein (FUSE binding protein 2)	KHSRP	139.69	122.62	176.64	125.52	163.67	171.09	171.55	198.87	199.72	170.76	192.95	196.03	220.11	258.56	153.29	137.52	178.57	163.81	125.96	128.29	181.4	197.21	196.88	213.38	179.53	91.78	7.12608	6.93805	7.46467	6.97177	7.35465	7.41861	7.42248	7.63568	7.64184	7.41583	7.59208	7.61493	7.78208	8.01436	7.26012	7.1035	7.48035
BA46	204311_at	ATP1B2	ATPase, Naﲯ transporting, beta 2 polypeptide	204311_at	ATPase, Na+/K+ transporting, beta 2 polypeptide	ATP1B2	393.9	301.34	211.35	258.48	328.28	241.41	314.43	358.81	541.46	241.96	656.99	369.13	501.26	524.39	395.06	176.64	298.41	158.08	223.88	171.55	203.43	253.58	298.03	354.37	413.79	253.06	8.62169	8.23525	7.72349	8.01391	8.35878	7.91534	8.29659	8.48708	9.08071	7.91862	9.35973	8.52799	8.96942	9.0345	8.62593	7.46467	8.22115
BA46	204284_at	PPP1R3C	protein phosphatase 1, regulatory (inhibitor) subunit 3C	204284_at	Protein phosphatase 1, regulatory (inhibitor) subunit 3C	PPP1R3C	308.77	339.26	260.45	258.83	304.31	191.05	263.76	460.73	522.67	268.37	830.32	369.01	737.25	294.08	264.59	330.43	289.56	181.94	170.25	162.15	180.82	217.24	234.79	246.4	609.65	278.66	8.27039	8.40625	8.02486	8.01586	8.2494	7.57781	8.04308	8.84778	9.02976	8.06808	9.69752	8.52752	9.52601	8.20007	8.04761	8.3682	8.17772
BA46	204273_at	EDNRB	endothelin receptor type B	204273_at	Endothelin receptor type B	EDNRB	38.09	46.87	16.13	38.29	52.61	29.35	24.92	57.64	92.43	39.07	67.39	51.08	54.89	54.63	51.58	27.04	62.46	19.78	19.18	5.5	20.63	26.07	35.1	44.2	36.85	26.63	5.25134	5.55059	4.01167	5.2589	5.71727	4.87529	4.63923	5.849	6.53029	5.28799	6.07446	5.67469	5.77847	5.77162	5.68874	4.75702	5.96486
BA46	204036_at	EDG2	endothelial differentiation, lysophosphatidic acid G-protein-coupled receptor, 2	204036_at	Endothelial differentiation, lysophosphatidic acid G-protein-coupled receptor, 2	EDG2	432.6	273.23	476.15	636.2	316.49	386.54	677.7	629.55	643.79	401.28	589.01	486.59	486.04	344.49	178.52	257.18	351.08	373.81	281.98	210.21	426.31	378.16	344.47	336.08	182.08	223.67	8.75689	8.09397	8.89527	9.31334	8.30602	8.59447	9.4045	9.29818	9.33045	8.64846	9.20215	8.92656	8.92493	8.42832	7.47994	8.00663	8.45566
BA46	203638_s_at	FGFR2	fibroblast growth factor receptor 2 (bacteria-expressed kinase, keratinocyte growth factor receptor, craniofacial dysostosis 1, Crouzon syndrome, Pfeiffer syndrome, Jackson-Weiss syndrome)	203638_s_at	Fibroblast growth factor receptor 2 (bacteria-expressed kinase, keratinocyte growth factor receptor, craniofacial dysostosis 1, Crouzon syndrome, Pfeiffer syndrome, Jackson-Weiss syndrome)	FGFR2	238.92	265.83	143.19	272.63	257.18	262.19	196.4	409.38	550.29	233.21	445.24	327.05	417.56	263.23	200.78	147.09	214.05	112.85	82.73	50.92	211.01	131.53	157.89	139.04	228.9	145.2	7.90038	8.05436	7.16179	8.0908	8.00663	8.03447	7.61765	8.6773	9.10405	7.86549	8.79844	8.35337	8.70584	8.04018	7.64947	7.20056	7.7418
BA46	203632_s_at	GPRC5B	G protein-coupled receptor, family C, group 5, member B	203632_s_at	G protein-coupled receptor, family C, group 5, member B	GPRC5B	870.17	678.9	656.61	1000.95	761.14	926.04	648.06	1419.73	1387.11	694.04	1174.93	988.82	861.68	1410.06	468.43	480.52	1003.31	371.25	343.26	237.69	698.92	617.98	785.08	497.85	495.45	434.87	9.76515	9.40706	9.35889	9.96715	9.57202	9.85493	9.33998	10.4714	10.4379	9.43887	10.1984	9.94956	9.75101	10.4615	8.87169	8.90845	9.97055
BA46	203603_s_at	ZFHX1B	zinc finger homeobox 1b	203603_s_at	Zinc finger homeobox 1b	ZFHX1B	40.45	59.73	30.87	52.73	124.32	89.42	70.05	88.67	70.16	88.38	133	94.57	107.1	125.05	38.12	71.4	70.66	54.85	32.67	60.03	104.37	84.79	39.76	66.89	40.79	26.01	5.33807	5.90038	4.94813	5.72055	6.95791	6.48253	6.13031	6.47037	6.13258	6.46565	7.05528	6.56331	6.74281	6.96636	5.25248	6.15785	6.14282
BA46	203460_s_at	PSEN1	presenilin 1 (Alzheimer disease 3)	203460_s_at	Presenilin 1 (Alzheimer disease 3)	PSEN1	137.54	147.95	133.93	151.94	158.56	172.73	122.4	183.63	165.13	133.47	129.21	189.47	170.27	195.52	110.64	142.89	151.28	96.76	107.54	96.05	166.51	158.37	125.15	105.81	98.21	119.77	7.10371	7.20897	7.06534	7.24736	7.30889	7.43237	6.93546	7.52066	7.36746	7.06037	7.01357	7.56583	7.41168	7.61117	6.78973	7.15876	7.24108
BA46	203455_s_at	SAT	spermidine/spermine N1-acetyltransferase	203455_s_at	Spermidine/spermine N1-acetyltransferase	SAT	205.32	263.3	241.56	186.4	216.2	280.66	208.74	310.12	300.83	232.59	322.89	230.91	223.92	342.39	203.21	191.49	299.16	138.53	158.42	200.27	189.54	183.09	192.15	259.83	84.39	187.1	7.68173	8.04056	7.91624	7.54226	7.75622	8.13268	7.70556	8.27668	8.2328	7.86165	8.3349	7.85119	7.80684	8.4195	7.66683	7.58113	8.22477
BA46	203296_s_at	ATP1A2	ATPase, Naﲯ transporting, alpha 2 () polypeptide	203296_s_at	ATPase, Na+/K+ transporting, alpha 2 (+) polypeptide	ATP1A2	731.63	1095.67	526.89	660.59	910.07	819.75	1007.39	1477.73	1750.96	681.51	1855.2	1055.86	1534.39	882.63	967.32	474.01	1175.86	364.34	447.45	455.63	655.01	574.58	688.05	721.71	1181.01	994.28	9.51497	10.0976	9.04136	9.36761	9.82983	9.67904	9.97641	10.5292	10.7739	9.41259	10.8574	10.0442	10.5834	9.78566	9.91785	8.88877	10.1995
BA46	203187_at	DOCK1	dedicator of cytokinesis 1	203187_at	Dedicator of cytokinesis 1	DOCK1	141.1	118.43	130.57	169.9	97.18	116.95	117.98	163.01	162.71	122.39	173.97	118.58	184.81	134.5	129.73	115.26	111.5	102.29	119.78	126.17	104.53	95.78	97.98	111.12	105.4	108.97	7.14057	6.88789	7.02868	7.40854	6.60259	6.86975	6.8824	7.34882	7.34616	6.93534	7.44269	6.88972	7.5299	7.07146	7.01937	6.84875	6.8009
BA46	203185_at	RASSF2	Ras association (RalGDS/AF-6) domain family 2	203185_at	Ras association (RalGDS/AF-6) domain family 2	RASSF2	221.83	169.01	211.52	261.95	184.77	285.65	242.16	318.06	325.49	231.05	236.25	283.59	299.27	286.79	151.54	210.8	155.25	198.79	196.6	135.67	265.21	238.77	201.37	237.5	168.44	195.12	7.79331	7.40096	7.72465	8.03315	7.52959	8.1581	7.91982	8.31316	8.34647	7.85206	7.88417	8.14766	8.2253	8.16385	7.24355	7.71973	7.27845
BA46	203178_at	GATM	glycine amidinotransferase (L-arginine:glycine amidinotransferase)	203178_at	Glycine amidinotransferase (L-arginine:glycine amidinotransferase)	GATM	114.94	181.91	99.68	131.36	156.37	140.65	115.71	210.98	180.45	144.28	223.26	149.38	208.65	186.69	131.44	125.82	219.07	87.67	96.42	76.04	117.01	140.58	138.68	95.13	91.53	87.06	6.84474	7.50708	6.63923	7.03738	7.28882	7.13597	6.85437	7.72096	7.49546	7.17273	7.80258	7.22284	7.70494	7.5445	7.03826	6.97522	7.77525
BA46	203158_s_at	GLS	glutaminase	203158_s_at	Glutaminase	GLS	261.66	296.76	209.98	247.1	196.98	189.12	219.33	148.25	182.48	234.08	135.03	200.32	131.95	112.1	207.04	271.23	191.54	206.13	288.58	216.54	309.18	198.18	231.98	280.75	296.11	226.64	8.03155	8.21315	7.71411	7.94895	7.6219	7.56316	7.77696	7.21189	7.51159	7.87086	7.07714	7.64616	7.04385	6.80864	7.69377	8.08337	7.5815
BA46	202976_s_at	RHOBTB3	Rho-related BTB domain containing 3	202976_s_at	Rho-related BTB domain containing 3	RHOBTB3	285.99	143.58	92.21	180.73	209.07	117.17	181.22	299.57	440.11	257.85	384.81	207.22	342.62	299.13	184.61	148.13	213.32	86.74	106.77	104.67	140.54	175.06	167.88	168.7	142.21	90.79	8.15982	7.16571	6.52685	7.49769	7.70784	6.87246	7.5016	8.22675	8.78172	8.01039	8.588	7.69502	8.42047	8.22463	7.52834	7.21072	7.73688
BA46	202800_at	SLC1A3	solute carrier family 1 (glial high affinity glutamate transporter), member 3	202800_at	DKFZP547J0410 protein	(DKFZP547J0410, SLC1A3)	504.28	839.82	393.47	558.59	952.98	580.36	670.02	1047	1518.76	540.81	1675.46	818.53	1748.49	727.42	879.93	473.21	1049.78	233.18	332.75	156.2	458.28	422.96	500.3	473.49	1156.31	506.37	8.97808	9.71394	8.62011	9.12565	9.8963	9.1808	9.38806	10.032	10.5687	9.07898	10.7103	9.67689	10.7719	9.50665	9.78125	8.88634	10.0359
BA46	202507_s_at	SNAP25	synaptosomal-associated protein, 25kDa	202507_s_at	Synaptosomal-associated protein, 25kDa	SNAP25	4337.64	4175.02	4320.2	4322.52	4201.85	4040.4	4342.65	3088.47	3366.61	4341.74	2240.67	3800.81	2788.68	2901.81	3872.46	4685.27	4127.98	4308.21	5222.53	4171.99	4033.03	3217.84	4476.87	4756.08	5661.53	5516.32	12.0827	12.0276	12.0769	12.0777	12.0368	11.9803	12.0844	11.5927	11.7171	12.0841	11.1297	11.8921	11.4454	11.5027	11.919	12.1939	12.0112
BA46	202364_at	MXI1	MAX interactor 1	202364_at	MAX interactor 1	MXI1	480.62	448.57	655.92	495.09	577.21	472.18	455.24	566.41	616.09	620.91	903.72	481.05	559.75	657.04	424.47	435.94	516.11	479.93	361.16	433.07	527.05	540.06	489.04	627.3	461.6	347.41	8.90875	8.80919	9.35738	8.95155	9.17295	8.88319	8.83048	9.1457	9.267	9.27824	9.81973	8.91004	9.12864	9.35984	8.72952	8.76798	9.01154
BA46	201991_s_at	KIF5B	kinesin family member 5B	201991_s_at	Kinesin family member 5B	KIF5B	443.4	366.53	448.36	437.84	391.57	399.14	521.35	511.61	551.45	424.73	789.42	462.7	567.37	505.85	332.29	301.38	353.35	446.27	401.68	373.72	475.48	442.96	418.12	429.85	378.63	312.41	8.79246	8.51779	8.80851	8.77426	8.61313	8.64075	9.02611	8.9989	9.10709	8.7304	9.62465	8.85393	9.14815	8.98257	8.3763	8.23544	8.46495
BA46	201667_at	GJA1	gap junction protein, alpha 1, 43kDa (connexin 43)	201667_at	Gap junction protein, alpha 1, 43kDa (connexin 43)	GJA1	485.99	727.07	209.38	435.47	652.18	328.03	456.75	1013.26	1177.96	325.54	1633.43	631.41	1070.98	651.8	499.83	296.36	983.96	130.72	198.92	95.61	379.37	260.02	468.37	465.66	888.86	363.97	8.92478	9.50595	7.70998	8.76643	9.34913	8.35768	8.83526	9.98479	10.2021	8.34669	10.6737	9.30243	10.0647	9.34829	8.96529	8.21121	9.94246
BA46	201624_at	DARS	aspartyl-tRNA synthetase	201624_at	Aspartyl-tRNA synthetase	DARS	40.01	55.83	50.09	51.57	53.55	54.86	51.75	63.91	88.27	53.95	63.12	78.57	70.55	81.14	73.12	36.86	79.97	40.24	56.2	45.64	66.54	45.64	67.31	56.06	48.9	35.2	5.32229	5.80297	5.64645	5.68846	5.74281	5.77768	5.69349	5.99797	6.46385	5.75355	5.98003	6.29591	6.14057	6.34234	6.19219	5.20398	6.32139
BA46	201552_at	LAMP1	lysosomal-associated membrane protein 1	201552_at	Lysosomal-associated membrane protein 1	LAMP1	261.65	228.41	201.08	249.16	272.99	324.32	184.54	245.8	314.42	286.24	187.48	324.28	265.63	289.87	168.61	178.61	238.33	193.22	190	196.77	239.66	241.27	234.23	198.56	172.65	202.83	8.03149	7.83548	7.65163	7.96093	8.0927	8.34127	7.52779	7.94134	8.29655	8.16108	7.55059	8.3411	8.05327	8.17926	7.39755	7.48067	7.89682
BA46	201336_at	VAMP3	vesicle-associated membrane protein 3 (cellubrevin)	201336_at	Vesicle-associated membrane protein 3 (cellubrevin)	VAMP3	240.94	197.15	249.83	325.07	243.73	285.85	216.04	347.67	411.13	200.49	330.73	335.21	268.91	308.05	156.74	151.45	225.95	252.27	179.73	126.06	251.27	250.18	197.47	231.26	201.35	193.66	7.91253	7.62315	7.9648	8.34461	7.92914	8.15911	7.75515	8.44158	8.68345	7.64739	8.36951	8.38892	8.07098	8.26702	7.29223	7.2427	7.81986
BA46	201260_s_at	SYPL	synaptophysin-like protein	201260_s_at	Synaptophysin-like protein	SYPL	77.23	75.34	71.6	91.66	74.96	83.58	48.78	98	98.4	59.25	89.06	92.66	73.35	115.06	56.27	54.73	64.92	49.45	40.71	46.37	74.3	68.66	66.87	72.89	51.97	57.28	6.27109	6.23534	6.16189	6.51822	6.22805	6.38509	5.60822	6.61471	6.62059	5.88874	6.47671	6.53387	6.19672	6.84624	5.81429	5.77426	6.02059
BA46	201180_s_at	GNAI3	guanine nucleotide binding protein (G protein), alpha inhibiting activity polypeptide 3	201180_s_at	Guanine nucleotide binding protein (G protein), alpha inhibiting activity polypeptide 3	GNAI3	205.79	155.03	131.81	153.19	158.01	156.46	150.58	211.52	163.76	151.77	150.69	157.7	181.6	146.99	163.95	124.87	117.95	88.47	121.42	119.15	127.81	157.99	129.24	107.7	126.41	119.67	7.68503	7.2764	7.04232	7.25918	7.30387	7.28965	7.23439	7.72465	7.35544	7.24574	7.23544	7.30104	7.50462	7.19957	7.35711	6.96428	6.88203
BA46	201040_at	GNAI2	guanine nucleotide binding protein (G protein), alpha inhibiting activity polypeptide 2	201040_at	Guanine nucleotide binding protein (G protein), alpha inhibiting activity polypeptide 2	GNAI2	103.85	115.41	153.02	99.53	137.57	133.09	118.07	218.22	185.88	196.67	174.14	183.34	201.4	150.07	151.32	190.1	170.93	144.48	140.49	136.6	139.55	128.94	142.19	210.9	233.85	146.95	6.69836	6.85062	7.25758	6.63706	7.10402	7.05626	6.8835	7.76964	7.53823	7.61963	7.4441	7.51838	7.65392	7.22949	7.24146	7.57062	7.41726
BA46	201005_at	CD9	CD9 antigen (p24)	201005_at	CD9 antigen (p24)	CD9	184.02	212.11	131.71	231.89	176.74	236.22	132.1	218.15	247.77	174.18	141.52	279.07	166.07	267.71	106.11	73.85	180.47	84.87	123.94	72.35	183.5	116.53	141.69	129.82	130.87	181.48	7.52372	7.72867	7.04122	7.8573	7.46548	7.88399	7.04549	7.76918	7.95286	7.44443	7.14486	8.12448	7.37565	8.06453	6.72942	6.20653	7.49562
BA46	200974_at	ACTA2	actin, alpha 2, smooth muscle, aorta	200974_at	Actin, alpha 2, smooth muscle, aorta	ACTA2	120.45	97	102.26	92.47	63.87	89.51	52.5	54.96	62.76	60.78	81.02	61.69	71.12	69.65	67.85	64.26	50.98	55.67	75.74	69.36	60.52	57.43	60.74	62.24	43.27	78.22	6.91229	6.59991	6.6761	6.53091	5.99707	6.48398	5.71425	5.78031	5.97177	5.92552	6.34021	5.94696	6.15218	6.12205	6.08428	6.00585	5.67186
BA46	200946_x_at	GLUD1	glutamate dehydrogenase 1	200946_x_at	(Glutamate dehydrogenase 1, Glutamate dehydrogenase 2)	(GLUD1, GLUD2)	276.77	370.53	240.91	301.88	345.26	285.14	323	454.16	459.62	381.22	637.03	416.43	526.95	273.89	392.72	298.6	424.03	234.55	301.02	226.69	285.83	224.07	337	429.42	479.86	298.54	8.11254	8.53345	7.91235	8.23783	8.43154	8.15553	8.33539	8.82706	8.8443	8.57448	9.31522	8.70193	9.04152	8.09745	8.61736	8.22207	8.72802
BA46	200897_s_at	KIAA0992	palladin	200897_s_at	Palladin	KIAA0992	76.97	107.66	96.15	78.56	51.18	71.83	98.25	150.72	136.58	98.38	245.34	110.76	152.25	86.86	124.2	81.3	140.78	57.26	59.22	53.05	79.02	93.37	63.85	108.82	126.93	42.96	6.26622	6.75034	6.58721	6.29572	5.67751	6.16651	6.61839	7.23573	7.0936	6.62029	7.93864	6.79129	7.2503	6.44062	6.95652	6.34518	7.1373
BA46	200739_s_at	SUMO3	SMT3 suppressor of mif two 3 homolog 3 (yeast)	200739_s_at	SMT3 suppressor of mif two 3 homolog 3 (yeast)	SUMO3	199.58	194.22	122.15	192.58	155.93	186.65	154.37	148.26	144.02	160.28	106.33	162.73	104.64	119.07	199.7	198.73	183.89	190.15	164.64	170.44	166.85	122.32	200.84	220.84	176.2	148.41	7.64082	7.60155	6.93251	7.58931	7.28475	7.54419	7.27025	7.21199	7.17012	7.32445	6.7324	7.34634	6.70929	6.89567	7.64169	7.63467	7.5227
BA46	200675_at	CD81	CD81 antigen (target of antiproliferative antibody 1)	200675_at	CD81 antigen (target of antiproliferative antibody 1)	CD81	480.15	754.15	583.63	439.55	669.92	885.88	637.68	996.08	933.45	814.62	1061.22	838.97	879.94	930.54	642.16	685.45	983.46	656.04	715.95	603.85	686.09	800.11	687.27	652.23	918.76	758.59	8.90734	9.55871	9.18891	8.77988	9.38785	9.79097	9.31669	9.96012	9.86643	9.66998	10.0515	9.71247	9.78126	9.86192	9.32679	9.42091	9.94172
BA46	200641_s_at	YWHAZ	tyrosine 3-monooxygenase/tryptophan 5-monooxygenase activation protein, zeta polypeptide	200641_s_at	Tyrosine 3-monooxygenase/tryptophan 5-monooxygenase activation protein, zeta polypeptide	YWHAZ	1202.62	1320.31	895	1250.43	970.87	1277.63	1062.33	799.42	919.34	1209.66	446.51	1079.75	596.03	758.05	1092.65	1393.04	1183.92	1551.52	1370.98	1256.83	1233.93	830.08	1359	1430.04	1952.63	1075.98	10.232	10.3667	9.80574	10.2882	9.92313	10.3193	10.053	9.64281	9.84445	10.2404	8.80255	10.0765	9.21924	9.56615	10.0936	10.444	10.2094
BA46	200600_at	MSN	moesin	200600_at	Moesin	MSN	99.8	81.89	67.97	83.13	73.03	95.95	106.95	153.07	127.62	83.93	140.39	95.34	97	99.8	87.11	43.74	114.32	63.91	43.66	61.73	75.3	84.01	76.95	78.72	80.96	57.6	6.64097	6.35562	6.08683	6.3773	6.19042	6.58421	6.74079	7.25805	6.99571	6.39111	7.1333	6.57501	6.59991	6.64097	6.44477	5.45088	6.83693
Region	Probe	Symbol	Name	Fragment Name	Sequence Clusters: Cluster Title44txt	Known Genes: Gene Symbol44txt	100265_44txt	100290_44txt	100295_44txt	100300_44txt	100305_44txt	100310_44txt	100330_44txt	100340_44txt	100350_44txt	100410_44txt	100415_44txt	102056_44txt	100260_44txt	100270_44txt	100275_44txt	100325_44txt	100365_44txt	102067_44txt	100280_44txt	100315_44txt	100345_44txt	100355_44txt	100360_44txt	100375_44txt	100380_44txt	100390_44txt	100395_44txt	100405_44txt	100420_44txt	100425_44txt	103425_44txt	log_100265_44txt	log_100290_44txt	log_100295_44txt	log_100300_44txt	log_100305_44txt	log_100310_44txt	log_100330_44txt	log_100340_44txt	log_100350_44txt	log_100410_44txt	log_100415_44txt	log_102056_44txt
BA44	242281_at	GLUL	glutamate-ammonia ligase (glutamine synthase)	242281_at	glutamate-ammonia ligase (glutamine synthase)	GLUL	233.03	274.42	329.7	291.47	118.64	200.32	445.46	332.91	280.4	238.29	408.94	271.7	363.76	122.84	429.31	265.23	252.65	211.24	99.73	127.09	267.38	147.67	123.22	118.32	176.22	121.41	309.83	277.55	176.91	217.75	170.4	7.86437	8.10024	8.36501	8.1872	6.89045	7.64616	8.79915	8.37899	8.13134	7.89657	8.67574	8.08587
BA44	228948_at	EPHA4	EphA4	228948_at	(EphA4, Hypothetical gene supported by AF075040 (LOC401031), mRNA)	EPHA4	611.3	740.88	374.26	660.83	541.39	394.92	563.35	516.34	541.85	518.28	395.07	369.11	616.76	860.7	471.5	932.94	837.59	1034.79	793.09	801.78	725.17	569.49	668.22	753.76	673.15	750.31	585.12	820.03	973.14	899.34	665.11	9.25574	9.5331	8.5479	9.36814	9.08052	8.62542	9.13789	9.01218	9.08175	9.01759	8.62596	8.52791
BA44	228517_at	FLJ11730	hypothetical protein FLJ11730	228517_at	hypothetical protein FLJ11730	FLJ11730	184.54	148.96	161.84	176.87	171.65	151.55	127.92	144.22	120.88	158.28	117.79	127.43	167.33	176.17	197.08	212.4	285.67	145.1	198.42	156.68	143.75	175.69	219.58	282.01	233.24	158.04	139.72	263.83	227.99	244.1	181.5	7.52779	7.21878	7.33842	7.46655	7.42333	7.24365	6.9991	7.17213	6.91743	7.30633	6.88007	6.99356
BA44	228427_at	FBXO16	F-box protein 16	228427_at	F-box only protein 16	FBXO16	133.23	156.2	103.98	154.52	148.97	127.94	132.96	121.28	102.14	175.53	168.2	144.45	93.22	101.87	111.56	125.54	153.17	146.66	165.04	163	173.91	182.09	178.84	213.74	202.48	170.01	158.44	150.89	178.2	174.31	106.37	7.05778	7.28725	6.70016	7.27165	7.21888	6.99932	7.05485	6.9222	6.6744	7.45557	7.39403	7.17443
BA44	226002_at	GAB1	GRB2-associated binding protein 1	226002_at	GRB2-associated binding protein 1	GAB1	162.96	206.68	192.86	188.3	162.67	181.93	160.54	199.6	162.23	156.7	186.45	143.73	147.92	94.65	142.9	125.84	192.97	210.81	117.63	143.74	170.06	81.64	126.88	72.5	117.3	189.34	222.71	86.13	123.47	106.94	91.55	7.34837	7.69125	7.59141	7.55689	7.3458	7.50724	7.32679	7.64097	7.3419	7.29186	7.54265	7.16722
BA44	225998_at	GAB1	GRB2-associated binding protein 1	225998_at	GRB2-associated binding protein 1	GAB1	258.11	264.79	266.89	278.31	242.01	214.64	203.43	217.39	240.6	236.8	237.05	158.76	259.1	145.84	234.07	174.42	217.69	223.87	132.43	153.75	267.74	164.69	207.34	124.63	179.51	212.5	255.64	104.99	188.5	173.08	163.21	8.01184	8.0487	8.0601	8.12055	7.91892	7.74578	7.66839	7.76414	7.91049	7.88753	7.88905	7.3107
BA44	225765_at	TNPO1	transportin 1	225765_at	transportin 1	TNPO1	93.45	75.31	57.56	77.93	108.02	75.96	109.34	81.48	84.69	80.24	99	111.44	135.86	113.59	93.5	107.01	81.43	113.83	71.67	90.96	72.65	84.24	81.87	98.89	72.71	80.72	71.6	95.64	84.09	67.09	83.61	6.54612	6.23477	5.84699	6.28411	6.75515	6.24717	6.77268	6.34837	6.40412	6.32625	6.62936	6.80012
BA44	223350_x_at	LIN7C	lin-7 homolog C (C. elegans)	223350_x_at	lin-7 homolog C (C. elegans)	LIN7C	452.39	486.28	466.53	425.2	324.64	306.84	469.45	404.3	511.51	282.75	376.59	360.6	465.03	505.85	657.64	643.76	549.58	486.43	425.37	301.65	409.1	296.85	315.13	348.97	429.76	386.85	404.6	305.38	544.5	369.32	448.49	8.82142	8.92564	8.86583	8.732	8.3427	8.26134	8.87483	8.65928	8.99862	8.14338	8.55685	8.49426
BA44	221922_at	GPSM2	G-protein signalling modulator 2 (AGS3-like, C. elegans)	221922_at	G-protein signalling modulator 2 (AGS3-like, C. elegans)	GPSM2	57.9	41	84.56	62.65	60.64	48.09	77.13	54.91	87.75	69.73	82	56.75	49.16	42.11	52.94	72.37	55.02	56.09	56.77	39.46	48.31	34.26	34.85	25.82	46.76	38.65	61.03	24.43	88.8	41.89	41.32	5.85549	5.35755	6.4019	5.96924	5.9222	5.58767	6.26922	5.779	6.45533	6.12371	6.35755	5.82655
BA44	221502_at	KPNA3	karyopherin alpha 3 (importin alpha 4)	221502_at	karyopherin alpha 3 (importin alpha 4)	KPNA3	316.27	245.08	318.42	271.14	329.28	310.86	303.34	372.67	262.29	288.87	312.75	223.56	231.5	241.61	178.08	257.57	262.43	194.51	282.92	271.16	243.67	292.27	315.77	312.93	267.42	284.8	439.42	305.02	305.99	323.94	198.21	8.30501	7.93711	8.31479	8.08289	8.36317	8.28012	8.24479	8.54176	8.03502	8.17428	8.28887	7.80452
BA44	218692_at	FLJ20366	hypothetical protein FLJ20366	218692_at	hypothetical protein FLJ20366	FLJ20366	608.06	787.31	661.64	743.84	603.52	479.15	505.71	681.23	629.51	714.36	571.42	678.27	551.79	655.06	376.42	557.9	710.41	357.67	602.19	675.12	663.4	808.6	643.86	839.78	850.81	542.28	728.8	818.66	656.33	665.73	740.2	9.24807	9.62079	9.3699	9.53885	9.23726	8.90433	8.98217	9.412	9.29809	9.48051	9.15841	9.40572
BA44	218640_s_at	PLEKHF2	pleckstrin homology domain containing, family F (with FYVE domain) member 2	218640_s_at	pleckstrin homology domain containing, family F (with FYVE domain) member 2	PLEKHF2	74.04	35.18	21.7	19.91	22.97	31.71	43.51	23.51	31.81	21.67	46.84	30.92	30.43	18.33	32.95	21.99	24.23	28.05	19.72	23.83	22.95	18.62	27.22	12.42	17.23	22.62	22.06	20.44	16.04	15.48	23.74	6.21023	5.13668	4.43962	4.31542	4.52168	4.98687	5.44327	4.5552	4.99141	4.43763	5.54967	4.95047
BA44	217645_at	C14ORF112	chromosome 14 open reading frame 112	217645_at	Transcribed sequence with weak similarity to protein sp:P39193 (H.sapiens) ALU6_HUMAN Alu subfamily SP sequence contamination warning entry		71.7	54.89	80.99	82.16	80.35	58.63	59.04	83.58	86.83	63.94	72.64	91.82	128.29	80.72	104.92	98.14	80.36	82.14	61.84	65.56	75.66	65.75	44.67	73.04	64.69	60.05	83.67	71.72	63.3	81.02	60.51	6.1639	5.77847	6.33967	6.36036	6.32823	5.87357	5.88362	6.38509	6.44012	5.99865	6.18269	6.52074
BA44	217077_s_at	GPR51	G protein-coupled receptor 51	217077_s_at	G protein-coupled receptor 51	GPR51	587.39	728.82	609.17	805.09	900.31	940.69	738.45	721.41	718.72	701.24	397.61	668.67	548.08	719.21	465.68	854.44	1067.8	787.71	1209.71	914.88	705.79	924.33	780.75	1284.3	983.19	1247.45	978.85	971.87	816.46	1052.9	904.82	9.19817	9.50942	9.2507	9.65301	9.81428	9.87758	9.52836	9.49468	9.48929	9.45377	8.63521	9.38515
BA44	216306_x_at	PTBP1	polypyrimidine tract binding protein 1	216306_x_at	polypyrimidine tract binding protein 1	PTBP1	78.49	60.37	73.52	60.76	54.54	53.51	44.8	62.51	82.7	43.93	69.25	67.37	52.17	52.21	53.15	36.39	51.65	63	39.49	41.29	52.66	44.39	51.22	38.03	64.38	61.31	66.76	28.97	38.84	41.15	46.3	6.29444	5.91576	6.20006	5.92505	5.76924	5.74174	5.48543	5.96601	6.36982	5.45713	6.11374	6.07403
BA44	216092_s_at	SLC7A8	solute carrier family 7 (cationic amino acid transporter, y system), member 8	216092_s_at	solute carrier family 7 (cationic amino acid transporter, y+ system), member 8	SLC7A8	152.26	104.77	124.87	178.52	200.8	166.8	218.03	156.37	178.56	204.54	178.55	169.2	196.57	195.99	215.5	177.24	170.18	234.99	253.54	237.65	190.53	193.56	258.1	171.96	198.96	205.01	222.93	250.52	232.94	229.74	215.5	7.25039	6.71108	6.96428	7.47994	7.64962	7.38198	7.76838	7.28882	7.48027	7.67624	7.48018	7.40259
BA44	215001_s_at	GLUL	glutamate-ammonia ligase (glutamine synthase)	215001_s_at	glutamate-ammonia ligase (glutamine synthase)	GLUL	2329.1	1872.11	2933.49	2213.09	1591.89	1833.41	2462.73	2389.28	1860.81	2049.56	2972.51	1966	2516.57	1067.49	3128.16	1937.05	1831.27	1769.67	1126.39	1451.56	2242.47	1134.28	1322.35	1001.53	1610.43	1586.94	2122.33	2117.31	1105.99	1703.48	1927.53	11.1856	10.8704	11.5184	11.1118	10.6365	10.8403	11.266	11.2224	10.8617	11.0011	11.5375	10.941
BA44	214544_s_at	SNAP23	synaptosomal-associated protein, 23kDa	214544_s_at	synaptosomal-associated protein, 23kDa	SNAP23	29.62	25.27	26.42	19.17	12.18	19.46	26.07	19.71	38.2	21.04	25.03	27.94	31.7	23.84	34.92	28.11	17.94	12.33	18.3	15.17	21.69	12.09	19.62	13.65	18.12	17.53	19.21	11.4	8.08	19.56	12.24	4.8885	4.65935	4.72356	4.26078	3.60644	4.28244	4.70432	4.30086	5.2555	4.39506	4.64559	4.80426
BA44	212334_at	GNS	glucosamine (N-acetyl)-6-sulfatase (Sanfilippo disease IIID)	212334_at	glucosamine (N-acetyl)-6-sulfatase (Sanfilippo disease IIID)	GNS	55.83	64.04	90.85	53.99	55.7	78.57	81.59	73.95	92.09	83.42	68.59	62.75	70.74	81.35	98.78	81.3	65.9	81.57	94.58	53.23	67.63	58.93	62.01	50.05	57.51	50.85	60.96	56.06	38.94	56.56	72.15	5.80297	6.0009	6.50541	5.75462	5.7996	6.29591	6.35032	6.20848	6.52497	6.38232	6.09993	5.97154
BA44	209991_x_at	GPR51	G protein-coupled receptor 51	209991_x_at	G protein-coupled receptor 51	GPR51	446.48	610.13	555.4	598.83	751.14	611.73	560.78	539.15	587.21	537.59	383.93	597.46	474.49	685.97	440.79	633.08	585.34	719.14	877.69	734.18	572.26	595.61	699.7	869.88	784.48	909.57	656.35	811.68	649.43	762.48	789.41	8.80245	9.25297	9.11738	9.226	9.55294	9.25675	9.13129	9.07454	9.19773	9.07036	8.5847	9.2227
BA44	208964_s_at	FADS1	fatty acid desaturase 1	208964_s_at	fatty acid desaturase 1	FADS1	180.63	202.13	391.31	258.87	254.75	229.19	326.47	298.89	206.72	307.25	318.38	249.6	432.16	147	304.14	176.97	269.58	264.76	162.92	183.46	270.28	168.74	183.73	118.84	162.17	228.06	227.69	239.92	169.1	186.97	211.94	7.49689	7.65914	8.61217	8.01608	7.99294	7.8404	8.35081	8.22347	7.69153	8.26327	8.31461	7.96347
BA44	208457_at	GABRD	gamma-aminobutyric acid (GABA) A receptor, delta	208457_at	gamma-aminobutyric acid (GABA) A receptor, delta	GABRD	182.81	341.08	185.34	225	334.18	260.55	275.45	164.08	274.4	250.1	205.49	200.06	190.39	234.45	217.22	227.26	243.09	238.38	198.86	400.74	341.29	305.73	302.38	313.35	286.93	296.63	264.32	321.17	340.56	377.22	314.98	7.5142	8.41397	7.53403	7.81378	8.38448	8.02542	8.10565	7.35826	8.10014	7.96636	7.68292	7.64429
BA44	206525_at	GABRR1	gamma-aminobutyric acid (GABA) receptor, rho 1	206525_at	gamma-aminobutyric acid (GABA) receptor, rho 1	GABRR1	16.19	18.28	38.06	19.16	35	16.04	27.75	23.38	31.55	14.08	21.43	23.44	36.99	23.78	71.46	22.82	28.44	28.58	22.11	18.12	16.94	16.83	13.38	17.22	11.27	13.69	18.44	34.97	19.53	24.8	22.05	4.01703	4.19219	5.2502	4.26003	5.12928	4.0036	4.79442	4.5472	4.97957	3.81558	4.42156	4.5509
BA44	204053_x_at	PTEN	phosphatase and tensin homolog (mutated in multiple advanced cancers 1)	204053_x_at	phosphatase and tensin homolog (mutated in multiple advanced cancers 1)	PTEN	81.22	72.27	77.54	63.22	47.37	57.21	73.5	54.96	72.15	62.27	63.29	54.49	42.4	39.18	52.39	52.08	44.06	58.99	58.57	54.13	63.7	76	52.98	80.05	63.72	62.9	54.1	61.4	56.68	65.86	47.96	6.34376	6.17532	6.27687	5.98231	5.5659	5.8382	6.19967	5.78031	6.17293	5.96047	5.98391	5.76792
BA44	203629_s_at	COG5	component of oligomeric golgi complex 5	203629_s_at	component of oligomeric golgi complex 5	COG5	33.32	68.86	55.17	25.2	35.93	26.43	50.44	64.17	72.6	35.76	46.29	37.81	35.95	31.97	46.32	35.57	22.79	51.36	35.84	26.53	38.86	33.78	20.78	30.05	25.17	31.35	37.26	25	30.61	24.46	33.95	5.05832	6.10559	5.78581	4.65535	5.16712	4.7241	5.6565	6.00383	6.1819	5.16028	5.53263	5.2407
BA44	203455_s_at	SAT	spermidine/spermine N1-acetyltransferase	203455_s_at	spermidine/spermine N1-acetyltransferase	SAT	387.58	170.1	273.28	193.65	269.13	276.75	263.63	355.51	413.57	249.1	383.95	268.65	191.71	212.86	241.5	204.52	214.36	217.08	207.25	175.69	203.15	191.72	232.5	185.31	231.59	246.01	261.52	276.98	175.65	130.85	239.34	8.59835	7.41024	8.09424	7.59731	8.07216	8.11244	8.04237	8.47375	8.69199	7.96058	8.58478	8.06958
BA44	203187_at	DOCK1	dedicator of cytokinesis 1	203187_at	dedicator of cytokinesis 1	DOCK1	135.45	95.05	147.81	129.75	108.85	147.71	166.18	191	189.5	151.67	142.64	162.1	203.86	171.07	177.32	165.39	139.5	181.94	135.71	112.58	159.76	126.72	124.35	89.07	108.79	131.88	111.71	165.12	75.12	133.94	126.29	7.08162	6.57062	7.2076	7.01959	6.7662	7.20662	7.3766	7.57743	7.56605	7.24479	7.15623	7.34074
BA44	203163_at	KATNB1	katanin p80 (WD repeat containing) subunit B 1	203163_at	katanin p80 (WD repeat containing) subunit B 1	KATNB1	66.17	92.59	60.89	78.27	39.35	79.36	51.49	52.38	52.77	61.61	46.51	60.02	58.84	69.06	52.97	65.47	94.24	61.53	88.52	99.33	77.74	74.24	81.88	75.64	88.93	76.34	78.3	65.7	89.16	73.39	84.02	6.04811	6.53278	5.92813	6.29039	5.29829	6.31034	5.68622	5.71094	5.72165	5.94509	5.53947	5.90737
BA44	202951_at	STK38	serine/threonine kinase 38	202951_at	serine/threonine kinase 38	STK38	43.67	30.95	50.64	36.55	41.44	63.43	60.35	46.03	40.71	61.96	61.8	48.26	56.2	43.26	26.22	26.7	46.32	39.67	34.27	22.04	46.7	43.66	36.11	39.32	38.88	32.45	26.39	46.61	30.63	29.45	23.37	5.44857	4.95187	5.66221	5.1918	5.37295	5.98709	5.91528	5.5245	5.34731	5.95327	5.94954	5.59276
BA44	202886_s_at	PPP2R1B	protein phosphatase 2 (formerly 2A), regulatory subunit A (PR 65), beta isoform	202886_s_at	protein phosphatase 2 (formerly 2A), regulatory subunit A (PR 65), beta isoform	PPP2R1B	51.48	37.29	61	45.25	40.36	56.76	64.64	38.25	56.26	32.66	57.08	34.62	64.33	46.02	58.71	46.93	42.55	45.59	33.79	32.54	29.48	24.35	37.77	31.63	23.19	53.04	39.47	38.86	43.5	46.22	46.72	5.68594	5.22072	5.93074	5.49985	5.33485	5.8268	6.01436	5.25739	5.81404	5.02945	5.83491	5.11353
BA44	202541_at	SCYE1	small inducible cytokine subfamily E, member 1 (endothelial monocyte-activating)	202541_at	small inducible cytokine subfamily E, member 1 (endothelial monocyte-activating)	SCYE1	42.96	47.73	43.55	53.44	44.73	32.29	58.56	47.41	49.41	41.9	47.53	28.36	32.55	22.63	29.83	28.02	38.63	36.84	44.06	36.68	38.17	38.25	43.8	45.07	41.54	51.69	44.91	37.94	56.28	38.48	35.37	5.42492	5.57682	5.4446	5.73985	5.48317	5.01302	5.87184	5.56712	5.62673	5.38888	5.57077	4.82579
BA44	202372_at	RAB3-GAP150	rab3 GTPase-activating protein, non-catalytic subunit (150kD)	202372_at			204.99	273.82	134.25	233.79	320.59	301.78	281.89	205.88	278.87	94.33	265.51	272	247.6	258.55	267.34	223.63	117.19	277.69	259.22	212.16	195.45	129.83	220.43	143.82	112.41	139.6	139.78	134.37	134.68	123.23	111.87	7.67941	8.09708	7.06878	7.86907	8.32459	8.23735	8.13899	7.68566	8.12345	6.55964	8.05262	8.08746
Region	Probe	Symbol	Name	Fragment Name	Sequence Clusters: Cluster Title	Known Genes: Gene Symbol	100286_	100291_	100296_	100301_	100306_	100311_	100331_	100351_	100411_	100416_	102057_	100261_	100271_	100276_	100326_	100336_	102068_	100281_	100316_	100321_	100346_	100356_	100361_	100376_	100381_	100396_	100421_	100426_	100431_	LOG_100286_	LOG_100291_	LOG_100296_	LOG_100301_	LOG_100306_	LOG_100311_	LOG_100331_	LOG_100351_	LOG_100411_	LOG_100416_	LOG_102057_	LOG_100261_	LOG_100271_	LOG_100276_
BA45	203111_s_at	PTK2B	PTK2B protein tyrosine kinase 2 beta	203111_s_at	PTK2B protein tyrosine kinase 2 beta	PTK2B	38.88	94.42	59.12	84.18	60.92	55.26	80.57	66.19	96.57	64.32	147.62	77.49	96.32	66.99	111.26	55.21	61.04	101.9	100.91	144.79	84.57	134.77	133.86	128.83	100.14	138.25	103.88	66.15	86.25	5.28096	6.56102	5.88557	6.39541	5.92884	5.78816	6.33217	6.04854	6.5935	6.0072	7.20574	6.27594	6.58976	6.06587
BA45	204472_at	GEM	GTP binding protein overexpressed in skeletal muscle	204472_at	GTP binding protein overexpressed in skeletal muscle	GEM	67.94	30.42	69.24	52.28	65.17	50.66	51.6	39	48.04	78.68	43.42	53.45	32.43	55.8	42.16	29.56	37.18	24.93	40.57	31.77	37.23	31.18	29.31	31.26	38.84	31.08	40.58	24.94	42.83	6.08619	4.92695	6.11353	5.70819	6.02614	5.66277	5.6893	5.2854	5.58616	6.29793	5.44029	5.74012	5.01926	5.80219
BA45	206030_at	ASPA	aspartoacylase (aminoacylase 2, Canavan disease)	206030_at	aspartoacylase (aminoacylase 2, Canavan disease)	ASPA	125.88	108.87	105.56	110.44	120.83	87.77	88.67	78.37	64.52	108.07	58.19	108.76	21.9	56.41	85.28	117	69.76	81.78	43.65	79.71	67.35	52.1	41.71	21.01	56.76	42.83	54.92	71.95	28.1	6.97591	6.76646	6.72192	6.78712	6.91683	6.45566	6.47037	6.29223	6.01167	6.75582	5.8627	6.765	4.45286	5.81788
BA45	206323_x_at	OPHN1	oligophrenin 1	206323_x_at	oligophrenin 1	OPHN1	833.54	751.93	669.56	743.96	991.5	817.58	806.83	789.48	688.59	1173	901.36	2017.69	1761.73	1405.94	1187.84	951.07	840.35	602.84	765.34	755.59	987.35	707.64	620.68	1194.84	1078.69	1249.99	1340.44	503.95	558.45	9.70311	9.55445	9.38707	9.53908	9.95347	9.67522	9.65612	9.62476	9.4275	10.196	9.81596	10.9785	10.7828	10.4573
BA45	206434_at	SPOCK3	sparc/osteonectin, cwcv and kazal-like domains proteoglycan (testican) 3	206434_at	sparc/osteonectin, cwcv and kazal-like domains proteoglycan (testican) 3	SPOCK3	70.4	61.58	39.24	71.45	61.08	63.7	65.93	46.45	50.69	56.08	62.42	38.76	32.71	43.61	64.08	51.84	52.23	50.55	46.07	39.1	53.95	51.26	34.26	29.04	39.37	53.88	52.42	55.06	40.48	6.1375	5.94439	5.29425	6.15886	5.93263	5.99322	6.04286	5.53761	5.66363	5.80941	5.96394	5.2765	5.03166	5.44659
BA45	209084_s_at	RAB28	RAB28, member RAS oncogene family	209084_s_at	replication factor C (activator 1) 1, 145kDa	RFC1	47.41	83.72	76.27	76.28	57.68	45.78	83.84	54.76	59.39	90.39	61.73	71.05	45.84	45.01	54.58	58.8	62.24	41.08	47.79	47.46	50.03	45.96	46.77	23.04	51.58	73.36	36.97	42.76	59.69	5.56712	6.3875	6.25304	6.25323	5.85	5.51665	6.38957	5.77505	5.89215	6.49809	5.9479	6.15076	5.51853	5.49217
BA45	209869_at	ADRA2A	adrenergic, alpha-2A-, receptor	209869_at	adrenergic, alpha-2A-, receptor	ADRA2A	109.39	92.55	74.95	122.77	77.42	72.1	97.08	99.24	101.09	92.55	89.14	64.51	80.37	76.77	87.37	67.54	102.05	60.53	44.6	61.19	87.15	75.41	69.64	85.24	71.21	57.53	80.2	73.38	76.22	6.77334	6.53216	6.22786	6.93981	6.27463	6.17193	6.6011	6.63285	6.6595	6.53216	6.478	6.01145	6.32859	6.26247
BA45	209875_s_at	SPP1	secreted phosphoprotein 1 (osteopontin, bone sialoprotein I, early T-lymphocyte activation 1)	209875_s_at	secreted phosphoprotein 1 (osteopontin, bone sialoprotein I, early T-lymphocyte activation 1)	SPP1	635.14	560.74	620.88	489.6	512.92	475.41	338.31	458.5	287.42	466.13	398.67	493.77	53.38	264.07	416.78	513.21	332.94	397.06	274.27	436.88	363.07	232.23	208.03	97.69	348.15	274.42	310.69	376	262.18	9.31093	9.13119	9.27817	8.93546	9.00259	8.89303	8.4022	8.84078	8.16702	8.86459	8.63905	8.9477	5.73823	8.04478
BA45	210195_s_at	PSG1	pregnancy specific beta-1-glycoprotein 1	210195_s_at	pregnancy specific beta-1-glycoprotein 1	PSG1	27.37	30.19	40.02	56.57	47.19	51.23	35.8	25.34	43.98	29.57	44.58	36.13	33.05	47.07	42.13	24.9	33.13	27.31	30.97	34.79	25.72	22.74	20.86	22.03	31.22	37.83	19.02	19.67	28.09	4.77452	4.916	5.32265	5.82196	5.56041	5.67892	5.16189	4.66334	5.45878	4.88606	5.47832	5.17513	5.04658	5.55674
BA45	212552_at	HPCAL1	hippocalcin-like 1	212552_at	hippocalcin-like 1	HPCAL1	623.22	903.1	823.42	845.43	746.41	758.97	863.63	853.69	1044.54	874.88	904.97	580.3	626.83	807.47	904.76	723.58	820.91	817.5	1012.66	1087.73	731.11	1089.91	1350.72	1337.41	873.88	805.54	1261.37	925.67	1103.78	9.2836	9.81874	9.68548	9.72354	9.54382	9.5679	9.75427	9.73757	10.0287	9.77294	9.82173	9.18066	9.29193	9.65727
BA45	214978_s_at	PPFIA4	protein tyrosine phosphatase, receptor type, f polypeptide (PTPRF), interacting protein (liprin), alpha 4	214978_s_at	protein tyrosine phosphatase, receptor type, f polypeptide (PTPRF), interacting protein (liprin), alpha 4	PPFIA4	80.66	78.58	115.98	119.5	92.47	100.22	108.22	106.88	107.57	109.5	99.19	87.06	141.96	125.82	130.95	94.26	107.21	88.39	122.57	164.14	100.5	142.7	172.57	176.92	148.32	159.55	125.56	102.2	112.42	6.33378	6.29609	6.85773	6.90087	6.53091	6.64703	6.75782	6.73985	6.74913	6.77479	6.63212	6.44394	7.14934	6.97522
BA45	216268_s_at	JAG1	jagged 1 (Alagille syndrome)	216268_s_at	jagged 1 (Alagille syndrome)	JAG1	55.35	48.03	73.98	47.76	63.76	75.83	60.04	55.27	49.91	61.07	35.32	68.74	42.48	67.76	48.99	55.47	48.4	35.53	45.64	40.04	40.95	39.74	45.43	29.59	45	40.34	42.79	52.31	57.84	5.79051	5.58586	6.20906	5.57773	5.99458	6.2447	5.90785	5.78843	5.64126	5.93239	5.14241	6.10308	5.40871	6.08236
BA45	218953_s_at	MGC3265	hypothetical protein MGC3265	218953_s_at	hypothetical protein MGC3265	MGC3265	117.29	151.48	149.25	223.16	184.41	184.32	154.92	193.58	123.06	198.62	125.92	133.27	137.36	99.12	109.94	154.12	155.5	167.81	174.61	223.76	165.49	186.02	239.48	244.44	164.82	151.1	163.61	177.16	183.98	6.87394	7.24298	7.22159	7.80193	7.52677	7.52607	7.27538	7.59679	6.94322	7.63387	6.97636	7.05821	7.10182	6.6311
BA45	219732_at	PRG-3	plasticity related gene 3	219732_at	plasticity related gene 3	PRG-3	210.52	163.5	150.95	182.88	245.41	256.58	185.16	176.48	170.18	155.65	169.33	135.06	136.16	114.42	151.45	213.57	172.47	155.19	130.91	88.09	101.63	98.15	156.67	107.06	112.07	180.11	95.02	143.76	151.38	7.71781	7.35315	7.23793	7.51475	7.93905	8.00327	7.53263	7.46336	7.41092	7.28216	7.40369	7.07746	7.08916	6.8382
BA45	221014_s_at	RAB33B	RAB33B, member RAS oncogene family	221014_s_at	RAB33B, member RAS oncogene family	RAB33B	25.49	48.33	55.79	43.27	48.71	45.46	70.94	58.22	54.77	36.8	40.58	70.9	44.98	33	52.25	52.88	57.33	30.02	34.61	22.04	48.77	25.03	24.28	28.95	32.49	63.23	27.7	29.05	33.81	4.67186	5.59485	5.80193	5.43529	5.60615	5.50653	6.14853	5.86344	5.77531	5.20163	5.3427	6.14771	5.49121	5.04439
BA45	221922_at	GPSM2	G-protein signalling modulator 2 (AGS3-like, C. elegans)	221922_at	G-protein signalling modulator 2 (AGS3-like, C. elegans)	GPSM2	87.01	58.73	106.34	56.07	48.03	66.36	60.78	72	44.51	66.03	61.85	46.3	35.91	56.5	68.02	81.53	49	34.07	26.08	54.69	53.07	56.4	24	28.86	53.25	59.24	37.87	37.88	53.22	6.44311	5.87603	6.73254	5.80916	5.58586	6.05224	5.92552	6.16993	5.47606	6.04505	5.9507	5.53294	5.16631	5.82018
BA45	226002_at	GAB1	GRB2-associated binding protein 1	226002_at	GRB2-associated binding protein 1	GAB1	227.11	171.25	211.98	194.01	192.98	211.54	156.08	180.04	179.31	167.86	189.41	150.69	103.84	187.5	147.56	191.62	170.07	163.05	133.71	181.84	148.98	117.13	114.51	92.62	164.61	187.3	150.55	140.47	123.89	7.82725	7.41996	7.72778	7.59999	7.59231	7.72479	7.28614	7.49217	7.48631	7.39111	7.56537	7.23544	6.69822	7.55075
BA45	226314_at	D4ST1	dermatan 4 sulfotransferase 1	226314_at	dermatan 4 sulfotransferase 1	D4ST1	189.09	145.43	148.86	192.83	163.38	160.83	179.13	197.6	140.64	155.04	146.49	167.33	96.59	131.85	116.74	129.75	122.28	104.54	151.39	133.18	146.56	152.6	169.57	160.19	138.34	132.98	116.64	156.49	114.03	7.56293	7.18418	7.21781	7.59119	7.35209	7.32939	7.48486	7.62644	7.13586	7.2765	7.19466	7.38655	6.5938	7.04275
BA45	227209_at	CNTN1	contactin 1	227209_at	contactin 1	CNTN1	419.75	810.06	495.28	805.16	499.62	753.82	884.05	505.84	857.09	969.16	857.85	542.94	863.48	459.93	745.86	614.48	620.57	1134.41	738.11	710.14	1146.51	1268.51	631.01	1104.05	736.42	1015.09	1360.66	1277.4	900.82	8.71339	9.66188	8.9521	9.65313	8.96469	9.55808	9.78798	8.98254	9.7433	9.92059	9.74458	9.08465	9.75402	8.84527
BA45	229039_at	SYN2	synapsin II	229039_at	synapsin II	SYN2	2514.72	3938.34	3758.33	3833.93	3257.54	4216.61	3612.01	3933.38	4091.35	3891.79	3487.65	4674.82	3951.36	3515.84	5123.36	2995.32	3518.47	5072.64	4465.76	4144.56	4260.11	6067.85	3931.91	5816.47	4080.78	3589.41	5982.78	6180.66	6680.02	11.2962	11.9434	11.8759	11.9046	11.6696	12.0419	11.8186	11.9416	11.9984	11.9262	11.768	12.1907	11.9481	11.7797
BA45	230359_at	KNDC1	kinase non-catalytic C-lobe domain (KIND) containing 1	230359_at	(KIAA1768 protein, RasGEF domain family, member 2)	KNDC1	211.47	288.34	296.91	260.66	273.59	316.15	323.89	312.08	226.2	324.49	295.67	316.37	378.39	366.74	356.03	288.82	324.07	288.62	341.74	332.29	306.98	336.21	327.71	458.67	303.32	351.34	431.63	502.45	511.77	7.72431	8.17163	8.21388	8.02603	8.09587	8.30447	8.33936	8.28577	7.82146	8.34203	8.20784	8.30547	8.56373	8.51861
BA45	235342_at	SPOCK3	sparc/osteonectin, cwcv and kazal-like domains proteoglycan (testican) 3	235342_at	sparc/osteonectin, cwcv and kazal-like domains proteoglycan (testican) 3	SPOCK3	457.2	570.38	276.87	306.99	486.76	397.01	412.85	339.59	382.03	266.67	360.71	278.81	255.59	292.56	311.5	361.93	379.08	302.48	257.2	369.3	303.44	122.8	239.15	261.48	354.36	282.05	200.7	397.95	228.67	8.83668	9.15578	8.11307	8.26205	8.92707	8.63303	8.68947	8.40765	8.57754	8.05891	8.4947	8.12314	7.99769	8.19259
Region	Probe	Symbol	Name	Fragment Name	Sequence Clusters: Cluster Title2txt	Known Genes: Gene Symbol2txt	39074_2txt	39092_2txt	39101_2txt	39110_2txt	39164_2txt	39173_2txt	39263_2txt	39656_2txt	39011_2txt	39029_2txt	39038_2txt	39047_2txt	39209_2txt	39597_2txt	48389_2txt	39056_2txt	39119_2txt	39128_2txt	39182_2txt	39200_2txt	39227_2txt	39236_2txt	39254_2txt	39272_2txt	39617_2txt	log2_39074_2txt	log2_39092_2txt	log2_39101_2txt	log2_39110_2txt	log2_39164_2txt	log2_39173_2txt	log2_39263_2txt	log2_39656_2txt	log2_39011_2txt	log2_39029_2txt	log2_39038_2txt	log2_39047_2txt	log2_39209_2txt	log2_39597_2txt	log2_48389_2txt	log2_39056_2txt	log2_39119_2txt	log2_39128_2txt
BA29	201658_at	ARL1	ADP-ribosylation factor-like 1	201658_at	ADP-ribosylation factor-like 1	ARL1	122.58	176.48	141.83	130.16	121.87	173.66	182.29	171.07	201.71	155.93	195.2	196.01	164.71	157.24	158.31	151	142.59	220.54	186.93	207.66	211.9	214.25	190.18	226.45	243.63	6.93758	7.46336	7.14802	7.02414	6.9292	7.44012	7.51009	7.41844	7.65614	7.28475	7.60881	7.61478	7.36379	7.29682	7.30661	7.2384	7.15573	7.7849
BA29	208730_x_at	RAB2	RAB2, member RAS oncogene family	208730_x_at	RAB2, member RAS oncogene family	RAB2	69.88	86.52	127.73	138.82	113.43	72.71	171.2	156.3	63.51	128.65	87.89	96.3	85.53	73.54	83.8	83.72	154.61	143.26	163.45	174.69	130.55	127.1	165.69	153.6	104.13	6.12681	6.43496	6.99695	7.11707	6.82566	6.18408	7.41954	7.28817	5.98891	7.00731	6.45763	6.58946	6.41836	6.20046	6.38888	6.3875	7.27249	7.16249
BA29	202375_at	SEC24D	SEC24 related gene family, member D (S. cerevisiae)	202375_at	SEC24 related gene family, member D (S. cerevisiae)	SEC24D	17.09	23.42	30.99	22.44	18.51	17.3	35.86	20.99	26.69	16.83	17.89	31.12	22.62	24.45	16.39	19.89	9.04	21.81	8.86	12.13	10.58	18.51	8.13	17.45	13.29	4.09508	4.54967	4.95373	4.488	4.21023	4.1127	5.1643	4.39163	4.73823	4.07296	4.16108	4.95977	4.49953	4.61176	4.03474	4.31397	3.17632	4.44692
BA29	221482_s_at	ARPP-19	cyclic AMP phosphoprotein, 19 kD	221482_s_at	cyclic AMP phosphoprotein, 19 kD	ARPP-19	1165.74	1113.25	872.1	915.65	984.73	1150.31	670.35	1124.65	1193.83	1261	1020.39	1027.1	1395.77	1238.85	1239.76	1123.36	808.78	729.07	752.37	658	1037.07	1196.42	397.7	785.58	892.49	10.187	10.1206	9.76835	9.83865	9.94358	10.1678	9.38877	10.1353	10.2214	10.3004	9.9949	10.0044	10.4468	10.2748	10.2758	10.1336	9.6596	9.50991
BA29	236750_at	NRXN3	neurexin 3	236750_at	Transcribed sequences		162.78	151.52	123.84	175.74	190.75	125.08	188.74	146.01	100.5	131.89	140.66	98.8	107.3	110.03	125.88	169.04	94.87	126.96	136.33	152.29	152.3	112.48	125.89	117.53	130.03	7.34678	7.24336	6.95233	7.4573	7.57554	6.96671	7.56026	7.18992	6.65105	7.04319	7.13607	6.62644	6.74551	6.78175	6.97591	7.40122	6.56788	6.98823
BA29	210517_s_at	AKAP12	A kinase (PRKA) anchor protein (gravin) 12	210517_s_at	A kinase (PRKA) anchor protein (gravin) 12	AKAP12	294.95	246.89	185.77	258.2	200.23	372.29	337.38	296.65	381.03	291.82	348.22	269.31	371.16	390.85	441.04	322.4	225.48	213.53	270.89	294.93	259.92	232.98	248.56	278.54	284.44	8.20433	7.94773	7.53737	8.01234	7.64551	8.54028	8.39823	8.21262	8.57376	8.18893	8.44385	8.07312	8.5359	8.61047	8.78477	8.33271	7.81686	7.73829
BA29	215987_at	RAPGEF2	Rap guanine nucleotide exchange factor (GEF) 2	215987_at	Rap guanine nucleotide exchange factor (GEF) 2	RAPGEF2	20.98	25.56	20.19	25.77	32.85	13.93	32.05	26.14	16.91	18.22	23.03	25.7	20.02	18.89	30.41	26.77	31.17	35.67	31.96	42.47	36.2	20.49	30.61	33.14	37.27	4.39094	4.67582	4.33557	4.68762	5.03782	3.80012	5.00225	4.70819	4.07981	4.18745	4.52544	4.6837	4.32337	4.23955	4.92647	4.74255	4.96209	5.15664
BA29	226931_at	ARG99	ARG99 protein	226931_at	CDNA FLJ12927 fis, clone NT2RP2004743		181.14	164.22	184.64	295.11	210.3	94.2	125.47	160.59	268.81	105.16	120.36	471.98	461.3	319.89	153.65	320.47	400.91	312.86	321.44	183.47	441.17	328.25	541.91	369.44	346.08	7.50096	7.35949	7.52857	8.20511	7.71631	6.55766	6.9712	7.32724	8.07044	6.71644	6.91121	8.88258	8.84956	8.32143	7.2635	8.32404	8.64713	8.28937
BA29	203455_s_at	SAT	spermidine/spermine N1-acetyltransferase	203455_s_at	spermidine/spermine N1-acetyltransferase	SAT	249.57	165.13	264.38	147.71	199.79	253.66	260.55	301.5	273.15	258.13	236.98	246.17	267.37	368.5	300.69	168.87	200.48	218.78	117.52	194.05	177.44	250.19	239.17	208.11	168.86	7.9633	7.36746	8.04647	7.20662	7.64234	7.98675	8.02542	8.23601	8.09355	8.01195	7.88862	7.94351	8.06269	8.52552	8.23213	7.39977	7.64731	7.77334
BA29	204538_x_at	NPIP	nuclear pore complex interacting protein	204538_x_at	(hypothetical protein LOC339047, nuclear pore complex interacting protein)	(LOC339047, NPIP)	568.42	837	1556.81	1260.73	1357.02	887.14	1310.18	739.8	623.46	745.19	704.15	381.89	375.91	518.3	614	1186.72	727.28	974.35	1190.09	721.38	571.76	640.88	939.93	852.96	589.43	9.15081	9.70908	10.6044	10.3	10.4062	9.79302	10.3555	9.53099	9.28415	9.54147	9.45974	8.57701	8.55424	9.01764	9.26209	10.2128	9.50637	9.9283
BA29	211719_x_at	FN1	fibronectin 1	211719_x_at	fibronectin 1	FN1	135.45	141.1	150.56	95.44	133.92	117.57	137.88	192.96	58.26	95.07	150.11	78.15	102.03	84.12	103.36	55.38	87.82	75.87	45.17	74.25	101.59	143.63	93.62	87	77.86	7.08162	7.14057	7.23419	6.57652	7.06523	6.87738	7.10727	7.59216	5.86443	6.57092	7.22988	6.28817	6.67285	6.39438	6.69153	5.79129	6.45648	6.24546
BA29	212086_x_at	LMNA	lamin A/C	212086_x_at	lamin A/C	(LMNA, na)	56.27	55.46	50.84	72.92	97.62	61.38	86.97	49.13	61.54	65.45	71.17	56.09	49.21	54.08	46.37	80.18	86.24	94.16	92.8	97.81	79.51	57.61	89.12	85.31	72.69	5.81429	5.79338	5.66789	6.18824	6.6091	5.9397	6.44245	5.61853	5.94345	6.03232	6.1532	5.80967	5.62088	5.75702	5.53512	6.32517	6.43029	6.55704
BA29	210495_x_at	FN1	fibronectin 1	210495_x_at	fibronectin 1	FN1	186.69	200.65	265.48	170.3	218.43	194.59	260.1	237.77	121.78	162.61	182.21	122.69	150.88	137.75	174.11	161.53	135.74	140.03	87.83	116	137.66	231.21	150.7	110.21	142.56	7.5445	7.64854	8.05246	7.41193	7.77103	7.60429	8.02292	7.89342	6.92813	7.34527	7.50946	6.93887	7.23726	7.10591	7.44386	7.33566	7.0847	7.12959
BA29	218043_s_at	AZI2	5-azacytidine induced 2	218043_s_at	5-azacytidine induced gene 2	AZI2	66.08	56.69	58.09	35.45	32.23	64.98	67.8	63.19	97.68	59.68	67.51	102.58	79.31	68.68	48.05	38.89	42.53	40.57	37.69	57.32	44.99	56.51	54.2	61.71	52.46	6.04614	5.82502	5.86022	5.14771	5.01033	6.02192	6.08321	5.98162	6.60999	5.89918	6.07703	6.68061	6.30943	6.10182	5.58646	5.28133	5.41041	5.34234
Region	Probe	Symbol	Name	Fragment Name	Known Genes: Gene Name2txt	Known Genes: Gene Symbol2txt	39075_2txt	39093_2txt	39111_2txt	39174_2txt	39264_2txt	39647_2txt	39657_2txt	39030_2txt	39039_2txt	39048_2txt	39210_2txt	39598_2txt	39057_2txt	39183_2txt	39201_2txt	39255_2txt	39628_2txt	39667_2txt	39677_2txt	39687_2txt	48387_2txt	log2_39075_2txt	log2_39093_2txt	log2_39111_2txt	log2_39174_2txt	log2_39264_2txt	log2_39647_2txt	log2_39657_2txt	log2_39030_2txt	log2_39039_2txt	log2_39048_2txt	log2_39210_2txt	log2_39598_2txt	log2_39057_2txt	log2_39183_2txt	log2_39201_2txt	log2_39255_2txt	log2_39628_2txt	log2_39667_2txt	log2_39677_2txt	log2_39687_2txt	log2_48387_2txt	cons(C)
BA24	220313_at	GPR88	G-protein coupled receptor 88	220313_at	G-protein coupled receptor 88	GPR88	57.75	76.23	65.22	59.58	50.81	82.71	41.57	75.79	68.9	63.69	65.73	79.82	69.2	72.36	75.64	88.96	88.43	86.43	84.85	92.59	75.2	5.85175	6.25229	6.02724	5.89676	5.66704	6.36999	5.37747	6.24394	6.10643	5.99299	6.03848	6.31868	6.1127	6.17712	6.24108	6.47508	6.46646	6.43346	6.40684	6.53278	6.23266	61.9814
BA24	223504_at	RBJ	Ras-associated protein Rap1	223504_at	Ras-associated protein Rap1	RBJ	256.97	205.97	226.28	243.67	232.03	204.22	285.94	203.56	220.35	220.92	203.3	193.56	170.57	164.14	152	146.99	129.6	173.48	244.4	254.28	179.57	8.00546	7.68629	7.82196	7.92879	7.85817	7.67398	8.15957	7.66931	7.78365	7.78738	7.66747	7.59664	7.41422	7.35878	7.24793	7.19957	7.01792	7.43863	7.9331	7.99027	7.4884	236.44
BA24	224180_x_at	LOC51057	hypothetical protein LOC51057	224180_x_at	hypothetical protein LOC51057	LOC51057	217.53	209.66	179.77	180.38	191.3	185.57	171.74	145.67	159.88	154.8	168.07	122.63	253.76	247.52	148.75	184.98	184.24	242.05	251.96	200.74	158.37	7.76507	7.71191	7.49001	7.4949	7.57969	7.53582	7.42408	7.18656	7.32085	7.27426	7.39292	6.93817	7.98732	7.9514	7.21675	7.53123	7.52544	7.91916	7.97705	7.64918	7.30716	190.85
BA24	226350_at	OPN3	opsin 3 (encephalopsin, panopsin)	226350_at	(choroideremia-like (Rab escort protein 2), opsin 3 (encephalopsin, panopsin))	(CHML, OPN3)	298.22	264.06	218.3	331.7	223.6	224.64	356.37	327.06	314.06	325.41	301.56	335.65	264.15	255.22	213.16	164.47	122.73	203.16	219.1	233.56	179.9	8.22023	8.04472	7.77017	8.37373	7.80478	7.81147	8.47723	8.35341	8.2949	8.34611	8.2363	8.39081	8.04521	7.9956	7.73579	7.36168	6.93934	7.66647	7.77545	7.86765	7.49105	273.841
BA24	229773_at	SNAP23	synaptosomal-associated protein, 23kDa	229773_at	null	null	83.12	80.63	73.19	95.09	91.23	70.35	85.71	54.44	73.43	55.57	70.41	58.69	71.09	60.34	91.23	88.04	64.95	69.19	75.03	90.12	94.1	6.37712	6.33324	6.19358	6.57122	6.51144	6.13648	6.42139	5.76659	6.1983	5.79623	6.13771	5.87504	6.15157	5.91504	6.51144	6.46009	6.02126	6.11249	6.2294	6.49378	6.55612	82.76
BA24	206678_at	GABRA1	gamma-aminobutyric acid (GABA) A receptor, alpha 1	206678_at	gamma-aminobutyric acid (GABA) A receptor, alpha 1	GABRA1	242.73	472.89	221.35	292.99	189.73	309.89	376.03	180.78	191.56	321.26	231.34	297.44	156.55	252.83	108.37	174.52	174.07	163.49	204.58	243.35	97.41	7.92321	8.88536	7.79019	8.19471	7.5678	8.27561	8.5547	7.49809	7.58165	8.3276	7.85387	8.21645	7.29048	7.98202	6.75982	7.44725	7.44352	7.35306	7.67652	7.92689	6.606	300.801
BA24	200639_s_at	YWHAZ	tyrosine 3-monooxygenase/tryptophan 5-monooxygenase activation protein, zeta polypeptide	200639_s_at	tyrosine 3-monooxygenase/tryptophan 5-monooxygenase activation protein, zeta polypeptide	YWHAZ	898.19	1190.91	1348.5	1157.86	1185.86	979.58	1045.89	1405.25	1298.39	1327.96	1385.16	1194.09	1728.28	1503.74	1179.11	1604.45	1277.69	1256.75	1551.46	1619.13	1381.58	9.81088	10.2178	10.3971	10.1772	10.2117	9.93602	10.0305	10.4566	10.3425	10.375	10.4358	10.2217	10.7551	10.5543	10.2035	10.6479	10.3193	10.2955	10.5994	10.661	10.4321	1115.26
BA24	201220_x_at	CTBP2	C-terminal binding protein 2	201220_x_at	C-terminal binding protein 2	CTBP2	249.76	184.71	227.81	265.82	277.25	281.09	226.11	176.78	191.8	227	273.46	240.51	268.33	307.63	297.64	252.29	305.1	317.15	292.35	274.09	270.07	7.9644	7.52912	7.83169	8.05431	8.11504	8.13489	7.82088	7.46581	7.58346	7.82655	8.09519	7.90995	8.06786	8.26505	8.21742	7.97894	8.25314	8.30902	8.19155	8.09851	8.07719	244.65
BA24	202806_at	DBN1	drebrin 1	202806_at	drebrin 1	DBN1	92.67	115.47	132.52	107.47	158.61	121.11	119.04	157.11	119.82	140.13	135.03	145.21	140.39	135.91	151.72	156.41	151.9	157.88	179.86	152.23	182.55	6.53403	6.85137	7.05007	6.74779	7.30934	6.92017	6.8953	7.29563	6.90473	7.13062	7.07714	7.182	7.1333	7.08651	7.24527	7.28919	7.24698	7.30269	7.49073	7.25011	7.51215	120.984
BA24	207010_at	GABRB1	gamma-aminobutyric acid (GABA) A receptor, beta 1	207010_at	gamma-aminobutyric acid (GABA) A receptor, beta 1	GABRB1	501.88	339.88	546.34	415.1	552.34	762.47	452.83	502.37	469.21	352.16	491.42	576.1	671.96	733.51	741.7	624.65	956.15	523.5	728.83	770.43	676.98	8.9712	8.40888	9.09366	8.69731	9.10941	9.57454	8.82282	8.97261	8.87409	8.46009	8.94081	9.17018	9.39223	9.51867	9.53469	9.2869	9.90109	9.03205	9.50944	9.58952	9.40297	510.12
BA24	211503_s_at	RAB14	RAB14, member RAS oncogene family	211503_s_at	RAB14, member RAS oncogene family	RAB14	213.17	206.63	162.24	239.79	245.2	207.13	219.24	176.67	163.42	233.21	243.88	213.93	139.03	128.84	147.92	162.58	138.28	167.71	254.47	157.19	95.23	7.73586	7.69091	7.34199	7.90563	7.93781	7.69439	7.77637	7.46491	7.35244	7.86549	7.93003	7.74099	7.11925	7.00944	7.20867	7.34501	7.11145	7.38983	7.99135	7.29637	6.57334	213.343
BA24	212703_at	TLN2	talin 2	212703_at	talin 2	TLN2	210.21	134.69	211.08	175.7	186.52	157.33	194.57	280.77	203.79	220.66	248.08	268.05	213.11	290.66	206.48	234.29	205.84	213.51	238.74	202.22	216.94	7.71569	7.0735	7.72165	7.45697	7.54319	7.29765	7.60415	8.13324	7.67094	7.78568	7.95466	8.06636	7.73545	8.18319	7.68986	7.87215	7.68538	7.73816	7.8993	7.65978	7.76115	181.443
BA24	213924_at	MPPE1	metallophosphoesterase 1	213924_at	metallophosphoesterase 1	MPPE1	361.66	343.31	318.14	423.34	455.73	373.58	310.69	276.54	357.31	254.8	276.04	251.2	413.84	317.6	268.99	405.48	390.11	362.68	349.33	353.88	338.58	8.49849	8.42337	8.31352	8.72567	8.83204	8.54527	8.27933	8.11134	8.48103	7.99322	8.10873	7.97269	8.69293	8.31107	8.07141	8.66349	8.60774	8.50255	8.44845	8.46712	8.40335	369.493
BA24	217777_s_at	HSPC121	butyrate-induced transcript 1	217777_s_at	butyrate-induced transcript 1	HSPC121	237.54	272.42	173.51	184.33	152.81	244.53	221.86	168.16	173.75	209.93	138.26	197.34	165.42	191.21	104.28	125.59	175.47	147.52	109.3	183.11	134.05	7.89203	8.08969	7.43887	7.52615	7.25559	7.93387	7.79351	7.39369	7.44087	7.71376	7.11124	7.62454	7.36999	7.57901	6.70432	6.97258	7.45508	7.20477	6.77215	7.51657	7.06663	212.429
Region	Probe	Symbol	Name	Fragment Name	Sequence Clusters: Cluster Title1txt	Known Genes: Gene Symbol1txt	25246_1txt	25247_1txt	25253_1txt	25254_1txt	25265_1txt	25300_1txt	25310_1txt	25728_1txt	37839_1txt	25243_1txt	25250_1txt	25251_1txt	25344_1txt	25355_1txt	33528_1txt	25391_1txt	25729_1txt	26090_1txt	33570_1txt	37821_1txt	log_25246_1txt	log_25247_1txt	log_25253_1txt	log_25254_1txt	log_25265_1txt	log_25300_1txt	log_25310_1txt	log_25728_1txt	log_37839_1txt	log_25243_1txt	log_25250_1txt	log_25251_1txt	log_25344_1txt	log_25355_1txt	log_33528_1txt	log_25391_1txt	log_25729_1txt	log_26090_1txt	log_33570_1txt	log_37821_1txt	cons(C)	cons(S)	cons(SMD)
BA21	230425_at	EPHB1	EphB1	230425_at	EphB1	EPHB1	261.52	263.19	297.64	166.09	276.63	294.61	283.35	258.09	269.31	208.61	179.1	314.6	257	269.89	195.18	200.37	169.74	165.67	158.29	160.44	8.03078	8.03996	8.21742	7.37582	8.11181	8.20266	8.14644	8.01173	8.07312	7.70466	7.48462	8.29738	8.00563	8.07623	7.60866	7.64652	7.40718	7.37217	7.30643	7.32589	263.381	237.397	170.902
BA21	235795_at	PAX6	paired box gene 6 (aniridia, keratitis)	235795_at	Paired box gene 6 (aniridia, keratitis)	PAX6	115.99	155.34	178.57	91.5	198.52	203.19	155.22	139.4	216.85	117.63	115.62	144.02	178.36	89.62	38.89	24.06	92.69	59.36	38.22	84.92	6.85786	7.27929	7.48035	6.5157	7.63314	7.66669	7.27817	7.12309	7.76055	6.87811	6.85325	7.17012	7.47865	6.48575	5.28133	4.58856	6.53434	5.89142	5.25626	6.40803	161.62	114.023	59.85
BA21	208964_s_at	FADS1	fatty acid desaturase 1	208964_s_at	Fatty acid desaturase 1	FADS1	326.51	377.85	666.13	300.23	362.62	501.84	352.46	382.28	368.01	456.96	351.8	445.24	479.02	497.06	267.02	193.11	287.49	269.81	204.33	264.57	8.35098	8.56167	9.37966	8.22992	8.50231	8.97108	8.46132	8.57849	8.5236	8.83592	8.45861	8.79844	8.90394	8.95728	8.0608	7.59328	8.16737	8.0758	7.67476	8.0475	404.214	416.183	243.862
BA21	227539_at	GNA13	guanine nucleotide binding protein (G protein), alpha 13	227539_at	Guanine nucleotide binding protein (G protein), alpha 13	GNA13	93.35	138.53	206.26	110.09	187.31	193.95	126.55	78.26	149.57	141.22	125.77	177.58	89.13	111.96	72.69	55.5	87.26	63.4	32.8	81.91	6.54458	7.11405	7.68832	6.78254	7.54928	7.59954	6.98356	6.2902	7.22468	7.1418	6.97464	7.47233	6.47784	6.80684	6.18368	5.79442	6.44725	5.98641	5.03562	6.35597	142.652	119.725	64.174
BA21	231907_at	RALGPS2	Ral-A exchange factor RalGPS2	231907_at	V-abl Abelson murine leukemia viral oncogene homolog 2 (arg, Abelson-related gene)	ABL2	123.52	189.77	168.56	228.17	221.7	114.45	210.34	224.83	171.28	73.13	125	229.6	225.73	94.22	186.19	287.19	314.97	396.89	408.56	240.92	6.9486	7.56811	7.39712	7.83397	7.79246	6.83857	7.71658	7.81269	7.42021	6.19239	6.96578	7.84298	7.81845	6.55796	7.54063	8.16586	8.29907	8.6326	8.6744	7.91241	183.624	155.645	329.706
BA21	209298_s_at	ITSN1	intersectin 1 (SH3 domain protein)	209298_s_at	Intersectin 1 (SH3 domain protein)	ITSN1	68.48	60.04	54.35	49.17	46	41.73	44.27	44.78	46.4	40.17	55.04	63.14	72.62	66.28	25.69	17.49	34.84	42.4	17.41	25.38	6.09761	5.90785	5.76421	5.61971	5.52356	5.38301	5.46826	5.48478	5.53605	5.32805	5.78241	5.98048	6.18229	6.0505	4.68314	4.12846	5.12267	5.40599	4.12184	4.66562	50.58	53.8233	27.504
BA21	213044_at	ROCK1	Rho-associated, coiled-coil containing protein kinase 1	213044_at	Rho-associated, coiled-coil containing protein kinase 1	ROCK1	132.14	177.77	220.34	116.48	116.48	150.9	146.84	165.98	105.34	138.83	147.51	202.99	113.17	90.52	99.02	67.09	98.35	34.1	78.19	100.79	7.04592	7.47387	7.78359	6.86394	6.86394	7.23745	7.1981	7.37487	6.71891	7.11717	7.20467	7.66526	6.82235	6.50016	6.62965	6.06803	6.61985	5.0917	6.28891	6.65521	148.03	132.007	75.704
BA21	204321_at	NEO1	neogenin homolog 1 (chicken)	204321_at	Neogenin homolog 1 (chicken)	NEO1	91.44	77.18	126.32	118.52	101.52	107.54	129.09	98.4	97.5	111.46	111.94	81.38	104.49	87.41	75.01	68.57	78.46	43.93	52.03	93.23	6.51475	6.27015	6.98094	6.88899	6.66562	6.74873	7.01223	6.62059	6.60733	6.80038	6.80658	6.3466	6.70722	6.44973	6.22901	6.09951	6.29389	5.45713	5.70127	6.54272	105.279	95.2817	67.244
BA21	205143_at	CSPG3	chondroitin sulfate proteoglycan 3 (neurocan)	205143_at	Chondroitin sulfate proteoglycan 3 (neurocan)	CSPG3	729.09	811.38	1012.62	622.18	626.16	717.46	944.77	808.17	704.56	710.42	809.28	878.05	953.47	847.61	508	453.3	702.13	474.56	328.46	551.77	9.50995	9.66423	9.98388	9.28119	9.29039	9.48676	9.88382	9.65851	9.46058	9.47253	9.66049	9.77816	9.89704	9.72726	8.98869	8.82432	9.45559	8.89045	8.35957	9.10792	775.154	784.472	502.044
BA21	209476_at	TXNDC	thioredoxin domain containing	209476_at	Thioredoxin domain containing	TXNDC	124.89	106.9	180.2	121.01	139.93	98.5	103.9	84.95	105.72	127.69	106.94	151.99	119.82	115.46	61.8	69.18	87.34	52.5	36.32	83.22	6.96451	6.74012	7.49346	6.91898	7.12856	6.62205	6.69905	6.40854	6.7241	6.9965	6.74066	7.24783	6.90473	6.85125	5.94954	6.11228	6.44857	5.71425	5.18269	6.37886	118.444	113.95	65.712
BA21	217800_s_at	NDFIP1	Nedd4 family interacting protein 1	217800_s_at	Nedd4 family interacting protein 1	NDFIP1	687.72	527.36	483.8	718.76	626.61	664.61	931.35	805.83	882.91	822.05	911.33	665.59	719.61	846.91	852.07	1081.34	954.68	874.35	994.82	1280.03	9.42568	9.04264	8.91827	9.48937	9.29142	9.37636	9.86318	9.65433	9.78612	9.68308	9.83183	9.37849	9.49107	9.72607	9.73483	10.0786	9.89887	9.77207	9.95829	10.322	703.217	802.927	1037.04
BA21	223101_s_at	ARPC5L	actin related protein 2/3 complex, subunit 5-like	223101_s_at	Actin related protein 2/3 complex, subunit 5-like	ARPC5L	240.19	201.7	165.59	253.81	312.57	170.51	208.91	259.37	321.59	342.55	223.97	220.5	131.32	254.75	348.07	457.83	307.19	386.08	523.9	409.29	7.90803	7.65607	7.37147	7.98761	8.28804	7.41371	7.70674	8.01887	8.32908	8.42017	7.80716	7.78463	7.03694	7.99294	8.44323	8.83867	8.26299	8.59276	9.03315	8.67698	237.138	253.527	416.858
BA21	227758_at	RERG	RAS-like, estrogen-regulated, growth inhibitor	227758_at	RAS-like, estrogen-regulated, growth inhibitor	RERG	295.9	565.09	289.35	237.14	364.27	348.19	265.71	261.88	291.98	380.54	395.61	455.76	420.79	214.81	258.71	204.37	208.53	204.69	133.83	222.91	8.20897	9.14234	8.17667	7.8896	8.50886	8.44373	8.05371	8.03276	8.18973	8.5719	8.62793	8.83213	8.71696	7.74692	8.01519	7.67504	7.70411	7.6773	7.06426	7.80032	324.39	354.37	194.866
BA21	209793_at	GRIA1	glutamate receptor, ionotropic, AMPA 1	209793_at	Glutamate receptor, ionotropic, AMPA 1	GRIA1	116.33	89.86	103.2	164.86	135.68	124.19	110.03	101.85	123.48	149.11	159.49	120.58	176.12	172.24	127.77	206.24	114.8	216.96	183.15	183.36	6.86208	6.48961	6.6893	7.3651	7.08406	6.95641	6.78175	6.6703	6.94813	7.22023	7.31732	6.91385	7.46042	7.42828	6.9974	7.68818	6.84298	7.76129	7.51688	7.51853	118.831	150.885	180.902
BA21	208743_s_at	YWHAB	tyrosine 3-monooxygenase/tryptophan 5-monooxygenase activation protein, beta polypeptide	208743_s_at	Tyrosine 3-monooxygenase/tryptophan 5-monooxygenase activation protein, beta polypeptide	YWHAB	162.09	122.88	122.82	223.13	199.5	323.7	277.2	179.98	334.42	318.18	243.19	238.58	126.17	454.15	688.87	678.44	488.76	303.69	1583.65	566.46	7.34065	6.94111	6.9404	7.80174	7.64024	8.33851	8.11478	7.49169	8.38552	8.3137	7.92594	7.89833	6.97922	8.82703	9.42809	9.40608	8.93298	8.24645	10.629	9.14583	216.191	344.857	724.2
BA21	226342_at	SPTBN1	spectrin, beta, non-erythrocytic 1	226342_at	CDNA: FLJ21418 fis, clone COL04072		319.68	250.99	352.99	209.79	309.87	254.64	324.29	316.64	218.74	411.91	329.2	445.88	529.74	402.13	445.77	172.87	247.07	474.47	222.44	221.04	8.32048	7.97149	8.46348	7.7128	8.27552	7.99232	8.34114	8.3067	7.77307	8.68619	8.36282	8.80051	9.04914	8.65152	8.80016	7.43354	7.94878	8.89017	7.79727	7.78816	284.181	427.438	267.578
BA21	208802_at	SRP72	signal recognition particle 72kDa	208802_at	Signal recognition particle 72kDa	SRP72	73.68	45.95	62.44	61.62	53.4	65.55	48.75	38.91	51.02	46.95	34.26	26.25	39.71	61.37	45.08	82.72	64.01	68.24	56.88	73.29	6.2032	5.52199	5.9644	5.94533	5.73877	6.03452	5.60733	5.28207	5.67299	5.55305	5.09845	4.71425	5.31143	5.93946	5.49442	6.37016	6.00023	6.09255	5.82985	6.19554	55.7022	42.27	69.028
BA21	200733_s_at	PTP4A1	protein tyrosine phosphatase type IVA, member 1	200733_s_at	Protein tyrosine phosphatase type IVA, member 1	PTP4A1	61.44	40.3	55.49	41.96	40.65	52.89	69.11	49.23	55.09	51.1	60.48	60.18	80.86	77.47	87.24	118.69	79.87	89.73	72.7	54.91	5.94111	5.33271	5.79416	5.39094	5.34518	5.72492	6.11082	5.62147	5.78372	5.67525	5.91839	5.91121	6.33735	6.27557	6.44692	6.89105	6.31958	6.48752	6.18388	5.779	51.7956	69.555	83.18
BA21	205973_at	FEZ1	fasciculation and elongation protein zeta 1 (zygin I)	205973_at	Fasciculation and elongation protein zeta 1 (zygin I)	FEZ1	101.03	213.92	164.94	123.51	144.74	175.83	190.74	191.15	172.57	102.23	124.17	190.99	153.86	168.28	233	255.36	219.47	270.42	271.16	245.65	6.65864	7.74093	7.3658	6.94848	7.17732	7.45804	7.57546	7.57856	7.43104	6.67568	6.95617	7.57735	7.26547	7.39472	7.86419	7.99639	7.77788	8.07906	8.083	7.94046	164.27	162.088	252.412
BA21	209099_x_at	JAG1	jagged 1 (Alagille syndrome)	209099_x_at	Jagged 1 (Alagille syndrome)	JAG1	86.79	75.14	90.14	92.31	91.57	101.95	65.88	75.53	72.65	68.12	66.33	109.77	67.64	95.92	71.78	46.77	62.28	66.48	42.85	68.99	6.43946	6.23151	6.4941	6.52841	6.5168	6.67172	6.04177	6.23898	6.18289	6.09001	6.05159	6.77834	6.07981	6.58376	6.16551	5.54751	5.9607	6.05485	5.42122	6.10832	83.5511	79.9267	57.474
BA21	228852_at	ENSA	endosulfine alpha	228852_at	Endosulfine alpha	ENSA	162.52	192.87	134.28	145.64	169.38	190.78	223.92	198.03	133.78	188.88	172.3	181.97	187.96	166.64	165.66	128	142.58	101.02	153.72	123.62	7.34447	7.59148	7.0691	7.18626	7.40412	7.57577	7.80684	7.62957	7.06372	7.56133	7.42878	7.50756	7.55428	7.38059	7.37208	7	7.15563	6.6585	7.26416	6.94977	172.356	177.235	129.788
BA21	204620_s_at	CSPG2	chondroitin sulfate proteoglycan 2 (versican)	204620_s_at	Chondroitin sulfate proteoglycan 2 (versican)	CSPG2	167.26	141.5	329.74	208.07	253.29	233.15	250.88	232.87	219.34	247.29	175.69	258.36	280.59	203.75	186.23	102.1	170.04	161.8	82.8	176.72	7.38595	7.14466	8.36519	7.70092	7.98465	7.86511	7.97085	7.86338	7.77703	7.95006	7.45689	8.01324	8.13232	7.67066	7.54094	6.67384	7.40973	7.33807	6.37156	7.46532	226.233	225.318	138.692
BA21	212470_at	SPAG9	sperm associated antigen 9	212470_at	Sperm associated antigen 9	SPAG9	172.29	232	271.17	193.67	210.84	157.51	173.69	172.5	153.96	227.69	184.9	288.14	171.65	167.7	133.37	110.83	161.93	135.75	93.59	124.94	7.42869	7.85798	8.08305	7.59746	7.72	7.2993	7.44037	7.43045	7.26641	7.83093	7.5306	8.17063	7.42333	7.38974	7.05929	6.7922	7.33923	7.08481	6.54828	6.96509	193.07	195.575	125.408
BA21	200639_s_at	YWHAZ	tyrosine 3-monooxygenase/tryptophan 5-monooxygenase activation protein, zeta polypeptide	200639_s_at	Tyrosine 3-monooxygenase/tryptophan 5-monooxygenase activation protein, zeta polypeptide	YWHAZ	1243.67	1009.23	683.62	827.04	1175.52	1329.04	1050.06	692.1	1235.73	672.58	853.74	741.29	917.81	1219.71	1416.67	1499.41	1203.19	1403.41	2034.66	2160.54	10.2804	9.97904	9.41705	9.69181	10.1991	10.3762	10.0363	9.43484	10.2711	9.39356	9.73765	9.53389	9.84205	10.2523	10.4683	10.5502	10.2326	10.4547	10.9906	11.0772	1027.33	970.3	1660.24
BA21	205074_at	SLC22A5	solute carrier family 22 (organic cation transporter), member 5	205074_at	Solute carrier family 22 (organic cation transporter), member 5	SLC22A5	91.89	82.14	106.43	91	85.48	120.22	83.87	101.93	92.97	110.74	103.98	66.93	108.35	75.38	78.67	57.85	81.47	51.45	70.71	75.17	6.52184	6.36001	6.73376	6.50779	6.41751	6.90953	6.39008	6.67143	6.53869	6.79103	6.70016	6.06458	6.75956	6.23611	6.29774	5.85424	6.3482	5.6851	6.14384	6.23208	95.1033	90.675	67.33
BA21	200692_s_at	HSPA9B	heat shock 70kDa protein 9B (mortalin-2)	200692_s_at	Heat shock 70kDa protein 9B (mortalin-2)	HSPA9B	172.2	119.05	100.79	154.84	169.06	133.45	147.25	171.04	171.47	189.16	170.47	142.56	167.33	181.47	123.79	254	241.98	184.82	164.21	241.42	7.42794	6.89542	6.65521	7.27463	7.40139	7.06016	7.20212	7.41819	7.42181	7.56346	7.41337	7.15543	7.38655	7.50359	6.95175	7.98869	7.91874	7.52998	7.3594	7.9154	148.794	162.463	217.286
BA21	218239_s_at	GTPBP4	GTP binding protein 4	218239_s_at	GTP binding protein 4	GTPBP4	66.17	81.68	61.21	49.68	44.2	54.67	50.7	56.56	58.06	57.11	63.97	64.72	54.84	61.59	59.96	97.41	66.04	106.06	69.26	70.01	6.04811	6.35191	5.9357	5.63459	5.46598	5.77268	5.66391	5.82171	5.85947	5.83567	5.99932	6.01614	5.77716	5.94462	5.90593	6.606	6.04527	6.72874	6.11395	6.12949	58.1033	60.365	81.756
BA21	225202_at	RHOBTB3	Rho-related BTB domain containing 3	225202_at	Rho-related BTB domain containing 3	RHOBTB3	948.3	1157.75	1630.34	845.31	1370.8	1295.6	983.9	1030.94	841.83	1335.31	895.88	1361.88	1283.16	932.44	524.93	479.53	657.77	774.26	333.57	838.37	9.8892	10.1771	10.671	9.72334	10.4208	10.3394	9.94237	10.0097	9.71739	10.383	9.80716	10.4114	10.3255	9.86487	9.03598	8.90548	9.36144	9.59667	8.38185	9.71144	1122.75	1055.6	616.7
BA21	211063_s_at	NCK1	NCK adaptor protein 1	211063_s_at	NCK adaptor protein 1	NCK1	127.57	115.83	112.08	103.2	98.21	77.44	93.28	99.57	104.04	67.88	91.85	80.42	86.38	78.17	70.27	78.85	61.91	117.06	59.12	65.28	6.99515	6.85587	6.80839	6.6893	6.6178	6.27501	6.5435	6.63764	6.70099	6.08491	6.52121	6.32948	6.43263	6.28854	6.13484	6.30104	5.9521	6.8711	5.88557	6.02857	103.469	79.1617	76.444
BA21	224822_at	DLC1	deleted in liver cancer 1	224822_at	Deleted in liver cancer 1	DLC1	340.41	375.08	368.95	251.68	360.69	345.4	361.02	348.51	382.29	316.7	275.88	433.29	308.51	388.16	301.48	216.52	321.9	255.9	284.17	212.5	8.41113	8.55105	8.52728	7.97545	8.49462	8.43212	8.49593	8.44506	8.57852	8.30697	8.1079	8.75919	8.26917	8.60051	8.23592	7.75836	8.33047	7.99944	8.15061	7.73132	348.226	337.337	258.198
BA21	225368_at	HIPK2	homeodomain interacting protein kinase 2	225368_at	Homeodomain interacting protein kinase 2	HIPK2	2097.76	3357.43	3770.11	1530.47	1903.68	2414.38	3298.39	2106.19	2671.54	2843.88	2555.14	3516.94	2052.2	2764.22	2294.26	1296.59	1770.27	2022.6	878.7	1791.75	11.0346	11.7131	11.8804	10.5798	10.8946	11.2374	11.6875	11.0404	11.3835	11.4736	11.3192	11.7801	11.003	11.4327	11.1638	10.3405	10.7898	10.982	9.77923	10.8072	2572.22	2671.11	1551.98
BA21	223062_s_at	PSAT1	phosphoserine aminotransferase 1	223062_s_at	Phosphoserine aminotransferase 1	PSAT1	1006.36	1125.74	1576.98	658.77	1203.83	1139.42	905.65	690.38	741.57	1224.93	774.81	1389.02	777.57	1127.78	562.52	438.35	758.89	595.7	206.07	592.34	9.97493	10.1367	10.6229	9.36363	10.2334	10.1541	9.82281	9.43125	9.53444	10.2585	9.5977	10.4399	9.60283	10.1393	9.13576	8.77594	9.56775	9.21844	7.68699	9.21028	1005.41	976.105	518.27
BA21	203113_s_at	EEF1D	eukaryotic translation elongation factor 1 delta (guanine nucleotide exchange protein)	203113_s_at	Eukaryotic translation elongation factor 1 delta (guanine nucleotide exchange protein)	EEF1D	515.02	512.77	510.75	397.92	501.01	337.18	336.57	352.55	431.27	358.74	407.49	585.09	482.39	362.23	390.41	278.54	258.17	263.9	372.82	345.91	9.00849	9.00217	8.99647	8.63633	8.9687	8.39738	8.39476	8.46168	8.75245	8.48679	8.67062	9.19251	8.91406	8.50076	8.60885	8.12174	8.01218	8.04385	8.54234	8.43425	432.782	431.058	303.868
BA21	205206_at	KAL1	Kallmann syndrome 1 sequence	205206_at	Kallmann syndrome 1 sequence	KAL1	297.81	152	262.64	256.4	240.19	299.56	121.41	269.68	213.45	209.53	209.83	292.54	210.65	184	173.65	108.15	206.12	125.63	116.58	130.52	8.21825	7.24793	8.03694	8.00225	7.90803	8.2267	6.92374	8.07511	7.73775	7.71101	7.71308	8.19249	7.7187	7.52356	7.44004	6.75689	7.68734	6.97304	6.86518	7.02813	234.793	213.367	137.4
BA21	216713_at	CCM1	cerebral cavernous malformations 1	216713_at	Cerebral cavernous malformations 1	CCM1	40	32.53	40.26	39.92	29.67	35.86	28.55	34.45	57.05	55.69	42.36	55.66	66.76	54.94	54.72	53.46	68.32	30.1	63.09	88.85	5.32193	5.0237	5.33127	5.31904	4.89093	5.1643	4.83542	5.10643	5.83415	5.79935	5.40463	5.79857	6.06091	5.77979	5.774	5.74039	6.09424	4.91169	5.97934	6.4733	37.5878	55.0217	60.764
BA21	202652_at	APBB1	amyloid beta (A4) precursor protein-binding, family B, member 1 (Fe65)	202652_at	Amyloid beta (A4) precursor protein-binding, family B, member 1 (Fe65)	APBB1	155.23	174.3	124.03	151.81	234.16	145.13	262.73	206.95	165.96	220.73	196.97	116.55	152.58	228.49	277.82	273.54	226.23	558.75	352.76	250.07	7.27826	7.44543	6.95455	7.24612	7.87135	7.1812	8.03744	7.69314	7.37469	7.78614	7.62183	6.8648	7.25342	7.83599	8.11801	8.09561	7.82165	9.12606	8.46254	7.96619	180.033	198.857	332.27
BA21	212870_at	RASSF3	Ras association (RalGDS/AF-6) domain family 3	212870_at	(Ras association (RalGDS/AF-6) domain family 3, Son of sevenless homolog 2 (Drosophila))	(RASSF3, SOS2)	130.4	121.48	193.94	109.02	110.54	119.89	120.51	150.26	134.62	132.9	120.71	141.63	163.83	111.47	110.58	93.78	93.19	110.72	80.55	105.38	7.0268	6.92458	7.59947	6.76845	6.78843	6.90557	6.91301	7.23132	7.07275	7.0542	6.9154	7.14598	7.35606	6.80051	6.78895	6.55121	6.5421	6.79077	6.33181	6.71946	132.296	130.187	96.724
BA21	200907_s_at	KIAA0992	palladin	200907_s_at	Palladin	KIAA0992	97.09	109.03	102.31	63.1	153.91	129.54	100.77	140.2	82.51	99.72	95.77	139.25	135.62	68.2	66.89	55.35	92.48	58.7	25.23	60.14	6.60125	6.76858	6.6768	5.97957	7.26594	7.01725	6.65492	7.13134	6.3665	6.63981	6.5815	7.12153	7.08343	6.0917	6.06372	5.79051	6.53107	5.87529	4.65707	5.91025	108.718	100.908	58.38
BA21	224655_at	AK3L1	adenylate kinase 3 like 1	224655_at	Adenylate kinase 3 like 1	AK3L1	1272.42	1340.12	1219.28	750.67	837.64	702.11	876.11	749.53	1042.91	1284.61	772.8	1255.27	682.35	903.22	619.26	582.42	718.45	570.49	303.6	650.75	10.3134	10.3881	10.2518	9.55203	9.71019	9.45555	9.77497	9.54984	10.0264	10.3271	9.59395	10.2938	9.41437	9.81893	9.2744	9.18592	9.48874	9.15606	8.24603	9.34596	976.754	919.585	565.142
BA21	208935_s_at	LGALS8	lectin, galactoside-binding, soluble, 8 (galectin 8)	208935_s_at	Lectin, galactoside-binding, soluble, 8 (galectin 8)	LGALS8	35.09	24.06	31.39	29.15	34.04	35.2	34.26	32.98	52.61	47.91	35.56	27.52	41.47	46.39	37.43	49.87	34.94	51.58	64.58	63.49	5.13299	4.58856	4.97223	4.86542	5.08916	5.1375	5.09845	5.04352	5.71727	5.58225	5.15218	4.78241	5.374	5.53574	5.22612	5.6401	5.12681	5.68874	6.01302	5.98846	34.3089	39.38	52.892
BA21	202297_s_at	RER1	RER1 homolog (S. cerevisiae)	202297_s_at	RER1 homolog (S. cerevisiae)	RER1	82.98	67.47	89.51	69.84	102.29	95.48	66.04	83.5	83.97	81.85	81.61	81.64	71.86	73.12	71.63	102.48	93.12	129.45	87.77	97.11	6.37469	6.07617	6.48398	6.12598	6.67652	6.57713	6.04527	6.3837	6.3918	6.35491	6.35067	6.3512	6.16712	6.19219	6.16249	6.6792	6.54102	7.01625	6.45566	6.60155	82.3422	76.9517	101.986
BA21	222756_s_at	ARRB1	arrestin, beta 1	222756_s_at	Arrestin, beta 1	ARRB1	128.83	155.11	166.49	123.64	198.36	193.48	164.33	211.77	184.42	114.9	103.54	116.7	159.53	130.89	117.6	129.1	157.1	153.96	149.66	110.5	7.00932	7.27715	7.37929	6.95	7.63198	7.59604	7.36045	7.72635	7.52685	6.84424	6.69404	6.86666	7.31768	7.03221	6.87774	7.01234	7.29554	7.26641	7.22555	6.7879	169.603	123.86	140.064
BA21	203765_at	GCA	grancalcin, EF-hand calcium binding protein	203765_at	Grancalcin, EF-hand calcium binding protein	GCA	69.65	54.26	45.23	62.63	39.19	55.16	64.32	62.06	48.38	91.54	70.25	64.66	92.87	69.21	71.91	79.65	54.86	77.99	57.66	58.35	6.12205	5.76182	5.49921	5.96878	5.29241	5.78555	6.0072	5.95559	5.59634	6.51633	6.13443	6.0148	6.53714	6.11291	6.16812	6.3156	5.77768	6.28522	5.8495	5.86666	55.6533	76.74	65.702
BA21	202443_x_at	NOTCH2	Notch homolog 2 (Drosophila)	202443_x_at	(Notch homolog 2 (Drosophila), Similar to NOTCH2 protein)	NOTCH2	294.14	356.57	369.45	254.08	416.91	294.12	382.21	399.88	288.46	325.16	275.83	381.99	457.25	303.59	136.94	84.61	311.43	183.97	88.53	244.03	8.20036	8.47804	8.52923	7.98914	8.70359	8.20026	8.57822	8.64342	8.17223	8.34501	8.10764	8.57739	8.83684	8.24598	7.0974	6.40276	8.28276	7.52333	6.46809	7.93091	339.536	313.46	182.514
BA21	205414_s_at	KIAA0672	KIAA0672 gene product	205414_s_at	KIAA0672 gene product	KIAA0672	133.13	98.49	91.37	123.12	93.86	115.06	103.59	106.78	102.59	87.05	122.64	121.21	124.63	120.84	131.98	121.86	123.9	205.96	151.51	137.18	7.05669	6.6219	6.51365	6.94392	6.55244	6.84624	6.69474	6.7385	6.68075	6.44377	6.93829	6.92136	6.96151	6.91695	7.04418	6.92908	6.95303	7.68622	7.24327	7.09993	107.554	118.058	148.082
BA21	200897_s_at	KIAA0992	palladin	200897_s_at	Palladin	KIAA0992	197.43	283.37	252.6	172.2	327.63	416.25	220.17	250.1	195.88	198.29	158.6	255.27	355.99	179.85	105.39	79.71	191.55	173.5	75.42	134.76	7.6252	8.14654	7.98071	7.42794	8.35592	8.70131	7.78247	7.96636	7.61383	7.63147	7.30925	7.99588	8.47569	7.49065	6.71959	6.31669	7.58158	7.43879	6.23688	7.07425	257.292	208.898	130.988
BA21	320_at	PEX6	peroxisomal biogenesis factor 6	320_at	Peroxisomal biogenesis factor 6	PEX6	84.27	79.21	54.86	72.24	70.43	73.98	57.68	78.63	59.59	61.19	68.81	74.28	78.22	58.44	49.72	46.87	33.39	62.05	29.68	34.54	6.39695	6.30761	5.77768	6.17473	6.13812	6.20906	5.85	6.29701	5.897	5.93522	6.10455	6.2149	6.28947	5.86888	5.63575	5.55059	5.06134	5.95536	4.89142	5.1102	70.0989	65.11	41.306
BA21	222479_s_at	DNCLI1	dynein, cytoplasmic, light intermediate polypeptide 1	222479_s_at	Dynein, cytoplasmic, light intermediate polypeptide 1	DNCLI1	295.77	217.1	276.16	349.18	295.75	285.64	317.04	352.52	251.4	281.8	249.48	226.92	243.07	300.9	295.92	393.52	383.29	395.95	383.77	359.21	8.20833	7.76222	8.10936	8.44783	8.20824	8.15805	8.30852	8.46156	7.97384	8.13853	7.96278	7.82604	7.92523	8.23314	8.20906	8.62029	8.58229	8.62917	8.5841	8.48868	293.396	266.348	383.148
BA21	204849_at	TCFL5	transcription factor-like 5 (basic helix-loop-helix)	204849_at	Transcription factor-like 5 (basic helix-loop-helix)	TCFL5	195.9	235.03	221.89	160.36	223.47	195.96	241.13	164.57	244.34	189.89	191.04	215.95	216.83	186.29	197.43	136.33	133.79	135.02	109.08	196.03	7.61397	7.8767	7.7937	7.32517	7.80394	7.61442	7.91367	7.36256	7.93275	7.56902	7.57773	7.75455	7.76042	7.54141	7.6252	7.09096	7.06383	7.07703	6.76924	7.61493	209.183	199.572	142.05
Region	Probe	Symbol	Name	Fragment Name	Sequence Clusters: Cluster Title1txt	Known Genes: Gene Symbol1txt	25236_1txt	25266_1txt	25339_1txt	25730_1txt	37838_1txt	25237_1txt	25345_1txt	25397_1txt	33525_1txt	37802_1txt	25241_1txt	25242_1txt	25245_1txt	25329_1txt	25731_1txt	48411_1txt	log_25236_1txt	log_25266_1txt	log_25339_1txt	log_25730_1txt	log_37838_1txt	log_25237_1txt	log_25345_1txt	log_25397_1txt	log_33525_1txt	log_37802_1txt	log_25241_1txt	log_25242_1txt	log_25245_1txt	log_25329_1txt	log_25731_1txt	log_48411_1txt	cons(C)	cons(S)	cons(SMD)	F Ratio	P-Value	pval(SMD_C)	Fold(SMD_C)	Regulation(SMD_C)	pval(S_C)	Fold(S_C)	Regulation(S_C)
BA20	200008_s_at	GDI2	GDP dissociation inhibitor 2	200008_s_at	GDP dissociation inhibitor 2	GDI2	632.27	842.72	589.83	643.56	673.65	531.34	329.21	306.97	268.68	498.59	529.67	559.17	513.37	671.35	535.71	453.42	9.3044	9.71891	9.20416	9.32993	9.39585	9.05349	8.36286	8.26195	8.06974	8.96171	9.04895	9.12714	9.00385	9.39092	9.06531	8.8247	676.406	386.958	543.782	10.9511	0.00162965	0.0232722	-1.24301	DOWN	0.00425783	-1.80087	DOWN
BA20	203582_s_at	RAB4A	RAB4A, member RAS oncogene family	203582_s_at	RAB4A, member RAS oncogene family	(HRES1, RAB4A)	118.92	156.52	123.78	145.03	133.79	114.53	68.5	69.72	72.81	108.2	93.46	110.28	126.51	121.79	114.45	100.95	6.89385	7.2902	6.95163	7.18021	7.06383	6.83958	6.09803	6.1235	6.18606	6.75756	6.54628	6.78503	6.98311	6.92825	6.83857	6.6575	135.608	86.752	111.24	9.62678	0.00272193	0.0179959	-1.21939	DOWN	0.00543995	-1.59659	DOWN
BA20	208612_at	GRP58	glucose regulated protein, 58kDa	208612_at	Protein disulfide isomerase-associated 3	PDIA3	129.92	148.96	185.74	156.23	185.4	106.29	96.82	81.16	55.42	100.38	95.71	142.09	86.89	178.3	172.07	163.55	7.02148	7.21878	7.53714	7.28753	7.5345	6.73186	6.59723	6.3427	5.79233	6.64933	6.5806	7.15066	6.44112	7.47816	7.42685	7.35359	161.25	88.014	139.768	7.85262	0.00580609	0.292726	-1.18761	DOWN	0.0018535	-1.86244	DOWN
BA20	201096_s_at	ARF4	ADP-ribosylation factor 4	201096_s_at	ADP-ribosylation factor 4	ARF4	164.1	181.1	187.11	181.08	174.37	118.35	110.92	101.88	100.29	142.27	163.39	190.26	171.73	149.29	196.87	141.6	7.35843	7.50064	7.54774	7.50048	7.44601	6.88692	6.79338	6.67073	6.64803	7.15249	7.35218	7.57183	7.424	7.22197	7.6211	7.14568	177.552	114.742	168.857	22.0713	6.61285e-05	0.389393	-1.0579	DOWN	0.000168523	-1.55871	DOWN
BA20	222981_s_at	RAB10	RAB10, member RAS oncogene family	222981_s_at	RAB10, member RAS oncogene family	RAB10	559.84	466.94	427.39	411.74	443.1	420.55	236.81	196.31	216.67	267.62	404.5	403.22	492.38	545.79	430.43	378.3	9.12887	8.86709	8.73941	8.68559	8.79149	8.71613	7.88759	7.61699	7.75936	8.06404	8.66	8.65542	8.94363	9.0922	8.74963	8.56339	461.802	267.592	442.437	13.5474	0.000661548	0.583858	-1.04617	DOWN	0.00376822	-1.78221	DOWN
BA20	240206_at	TARS	threonyl-tRNA synthetase	240206_at	Threonyl-tRNA synthetase	TARS	93.88	129.79	99.15	120.29	84.59	61.68	70.01	75.94	62.29	77.98	112.01	101.01	81.65	96.78	90.32	70.21	6.55275	7.02004	6.63154	6.91037	6.40242	5.94673	6.12949	6.24679	5.96093	6.28503	6.80748	6.65835	6.35138	6.59664	6.49697	6.1336	105.54	69.58	91.9967	9.12699	0.00334001	0.221469	-1.14553	DOWN	0.00230416	-1.50486	DOWN
BA20	201670_s_at	MARCKS	myristoylated alanine-rich protein kinase C substrate	201670_s_at	Myristoylated alanine-rich protein kinase C substrate	MARCKS	227.84	191.55	178.43	204.78	167.49	173.35	99.59	113.51	104.71	138.46	252.22	213.59	196.99	199.69	196.92	134.9	7.83188	7.58158	7.47921	7.67793	7.38793	7.43754	6.63793	6.82668	6.71026	7.11333	7.97854	7.7387	7.62198	7.64162	7.62147	7.07575	194.018	125.924	199.052	9.758	0.00258226	0.890801	1.01487	UP	0.00463695	-1.56543	DOWN
BA20	208868_s_at	GABARAPL1	GABA(A) receptor-associated protein like 1	208868_s_at	GABA(A) receptor-associated protein like 1	GABARAPL1	173.51	151.47	152.17	220.07	179.74	122.02	103.47	78.45	80.81	122.22	253.04	318.78	238.15	192.03	297.54	109.49	7.43887	7.24289	7.24954	7.78182	7.48977	6.93097	6.69307	6.2937	6.33646	6.93334	7.98322	8.31642	7.89573	7.58519	8.21694	6.77466	175.392	101.394	234.838	11.3037	0.00143096	0.219649	1.27879	UP	0.00151035	-1.74481	DOWN
BA20	211203_s_at	CNTN1	contactin 1	211203_s_at	Contactin 1	CNTN1	173.85	154.77	203.63	230.15	264.02	146.18	80.33	89.78	104.05	110.41	188.59	305.64	158.7	279.1	287.59	158.75	7.4417	7.27398	7.66981	7.84643	8.0445	7.1916	6.32787	6.48832	6.70113	6.78673	7.55911	8.25569	7.31016	8.12464	8.16787	7.31061	205.284	106.15	229.728	13.33	0.000710134	0.587186	1.09637	UP	0.00145251	-1.94013	DOWN
BA20	225388_at	TM4SF9	transmembrane 4 superfamily member 9	225388_at	Transmembrane 4 superfamily member 9	TSPAN5	330.02	284.42	314.75	353.23	467.11	273.51	213.33	219.21	189.35	256.04	486.52	496.5	418.13	283.29	572.1	322.24	8.36641	8.15188	8.29806	8.46446	8.86762	8.09545	7.73694	7.77617	7.56491	8.00023	8.92635	8.95565	8.70781	8.14613	9.16012	8.33199	349.906	230.288	429.797	11.053	0.00156908	0.218758	1.20999	UP	0.0047408	-1.51042	DOWN
BA20	201672_s_at	USP14	ubiquitin specific protease 14 (tRNA-guanine transglycosylase)	201672_s_at	Ubiquitin specific protease 14 (tRNA-guanine transglycosylase)	USP14	236.84	263.43	272.89	268.04	258.22	205.66	249.77	288.25	221.62	216.5	394.12	438.03	282.55	311.67	444.34	337.14	7.88777	8.04128	8.09218	8.0663	8.01246	7.68412	7.96446	8.17118	7.79194	7.75822	8.62249	8.77489	8.14236	8.28388	8.79552	8.3972	259.884	236.36	367.975	14.5533	0.00048123	0.00398129	1.39738	UP	0.160315	-1.10651	DOWN
BA20	212271_at	MAPK1	mitogen-activated protein kinase 1	212271_at	Mitogen-activated protein kinase 1	MAPK1	422.41	337.48	429.34	408.9	569.24	414.7	417.36	375.21	462.8	284.67	582.41	783.78	585.28	539.57	646.62	505.07	8.7225	8.39866	8.74598	8.6756	9.15289	8.69593	8.70515	8.55156	8.85424	8.15315	9.18589	9.6143	9.19298	9.07567	9.33677	8.98034	433.474	390.948	607.122	9.8528	0.0024865	0.0089964	1.40626	UP	0.412034	-1.10736	DOWN
BA20	200641_s_at	YWHAZ	tyrosine 3-monooxygenase/tryptophan 5-monooxygenase activation protein, zeta polypeptide	200641_s_at	Tyrosine 3-monooxygenase/tryptophan 5-monooxygenase activation protein, zeta polypeptide	YWHAZ	644.12	446.33	606.48	654.8	756.28	610.75	456.54	348.64	250.01	456.21	1039.04	1311.6	731.2	908.1	1052.43	560.7	9.33118	8.80197	9.24432	9.35491	9.56278	9.25444	8.8346	8.4456	7.96584	8.83355	10.021	10.3571	9.51412	9.82671	10.0395	9.13109	621.602	424.43	933.845	10.6215	0.00184464	0.0365974	1.47008	UP	0.0458166	-1.50757	DOWN
BA20	200813_s_at	PAFAH1B1	platelet-activating factor acetylhydrolase, isoform Ib, alpha subunit 45kDa	200813_s_at	(Platelet-activating factor acetylhydrolase, isoform Ib, alpha subunit 45kDa, Tyrosine 3-monooxygenase/tryptophan 5-monooxygenase activation protein, epsilon polypeptide)	PAFAH1B1	282.13	256.58	377.99	273.44	319.73	325.39	266.43	241.34	213.67	244.02	412.21	533.67	338.81	323.7	545.99	312.25	8.14022	8.00327	8.5622	8.09508	8.32071	8.34603	8.05761	7.91492	7.73924	7.93086	8.68724	9.0598	8.40433	8.33851	9.09273	8.28656	301.974	258.17	411.105	7.38373	0.0072052	0.0502565	1.33845	UP	0.147432	-1.17004	DOWN
BA20	201742_x_at	SFRS1	splicing factor, arginine/serine-rich 1 (splicing factor 2, alternate splicing factor)	201742_x_at	Splicing factor, arginine/serine-rich 1 (splicing factor 2, alternate splicing factor)	SFRS1	245.46	115.36	178.9	218.16	188.56	203.28	109.72	135.48	72.54	102.87	230.64	301.51	241.54	257.38	206.81	158.11	7.93934	6.85	7.48301	7.76924	7.55888	7.66732	6.77768	7.08194	6.1807	6.68468	7.8495	8.23606	7.91612	8.00776	7.69216	7.30478	189.288	124.778	232.665	6.9216	0.00897862	0.187008	1.24341	UP	0.0702023	-1.56009	DOWN
BA20	203158_s_at	GLS	glutaminase	203158_s_at	Glutaminase	GLS	73.73	68.21	146.17	145.62	128.43	130.43	68.12	65.53	56.32	51.07	162.53	203.88	149.03	112.89	201.56	140.88	6.20418	6.09191	7.1915	7.18606	7.00484	7.02713	6.09001	6.03408	5.81558	5.6744	7.34456	7.67158	7.21946	6.81877	7.65507	7.13832	112.432	74.294	161.795	8.72198	0.00396164	0.0582896	1.48685	UP	0.111155	-1.52357	DOWN
BA20	203661_s_at	TMOD1	tropomodulin 1	203661_s_at	Tropomodulin 1	TMOD1	123.43	143.44	94.8	144.24	153.47	111.66	147.97	120.54	121.81	137.51	183.37	184.3	158.5	152.69	177.78	161.91	6.94755	7.1643	6.56682	7.17233	7.26181	6.80297	7.20916	6.91337	6.92849	7.10339	7.51861	7.52591	7.30834	7.25446	7.47395	7.33905	131.876	127.898	169.758	7.89198	0.00570365	0.0137081	1.30209	UP	0.835247	-1.02178	DOWN
BA20	203998_s_at	SYT1	synaptotagmin I	203998_s_at	Synaptotagmin I	SYT1	185.36	53.37	207.21	318.21	203.95	118.81	51.32	69.71	25.18	39.52	401.52	502.92	181.02	367.73	523.73	120.94	7.53419	5.73796	7.69495	8.31383	7.67207	6.89251	5.68145	6.12329	4.65421	5.30451	8.64933	8.97419	7.50001	8.5225	9.03268	6.91815	193.62	60.908	349.643	11.1949	0.0014891	0.147232	1.8347	UP	0.0203968	-3.15886	DOWN
BA20	205744_at	DOC2A	double C2-like domains, alpha	205744_at	Double C2-like domains, alpha	DOC2A	108.5	116.71	169.11	165.45	92.83	102.09	115.95	74.48	79.1	77.68	170.59	182.91	168.69	147.93	178.41	206.04	6.76155	6.86678	7.40182	7.37025	6.53652	6.6737	6.85736	6.21878	6.30561	6.27947	7.41439	7.51499	7.39823	7.20877	7.47905	7.68678	130.52	89.86	175.762	16.6757	0.000257762	0.0235547	1.37839	UP	0.0401693	-1.43435	DOWN
BA20	206456_at	GABRA5	gamma-aminobutyric acid (GABA) A receptor, alpha 5	206456_at	Gamma-aminobutyric acid (GABA) A receptor, alpha 5	GABRA5	354.2	251.57	238.27	420.23	480.78	263.25	284.08	178.47	167.3	288.81	456.45	454.24	424.1	391.79	504.78	331.33	8.46842	7.97482	7.89645	8.71504	8.90923	8.04029	8.15015	7.47954	7.38629	8.17398	8.83431	8.82731	8.72826	8.61394	8.97951	8.37213	349.01	236.382	427.115	8.61358	0.00415	0.1369	1.25973	UP	0.0710244	-1.46078	DOWN
BA20	206489_s_at	DLGAP1	discs, large (Drosophila) homolog-associated protein 1	206489_s_at	Discs, large (Drosophila) homolog-associated protein 1	(DLGAP1, LOC284214)	50.91	27.04	33.39	37.11	43.05	29.33	32.28	28.22	21.23	34.38	58.16	52.85	52.24	59.53	36.95	45.28	5.66988	4.75702	5.06134	5.21374	5.42794	4.87431	5.01257	4.81865	4.40803	5.1035	5.86196	5.72383	5.70708	5.89554	5.2075	5.5008	38.3	29.088	50.835	10.4949	0.00193584	0.0454029	1.34115	UP	0.0874286	-1.30367	DOWN
BA20	206668_s_at	SCAMP1	secretory carrier membrane protein 1	206668_s_at	Secretory carrier membrane protein 1	SCAMP1	38.41	18.48	47.23	63.84	51.13	39.98	19.9	27.85	6.13	24.81	75.52	98.29	33.57	88.1	84.92	54.64	5.26341	4.20789	5.56163	5.99639	5.6761	5.32121	4.3147	4.79961	2.61589	4.63285	6.23879	6.61897	5.0691	6.46107	6.40803	5.77189	43.818	23.734	72.5067	7.03055	0.00851897	0.0793883	1.68594	UP	0.10684	-2.00588	DOWN
BA20	206849_at	GABRG2	gamma-aminobutyric acid (GABA) A receptor, gamma 2	206849_at	Gamma-aminobutyric acid (GABA) A receptor, gamma 2	GABRG2	115.28	95.1	167.54	170.17	211.23	134.68	78.07	102.93	90.14	98.28	231.42	272.27	142.67	150.54	292.34	155.54	6.849	6.57137	7.38836	7.41083	7.72267	7.07339	6.2867	6.68552	6.4941	6.61883	7.85437	8.0889	7.15654	7.234	8.1915	7.28114	151.864	100.82	207.463	7.79859	0.00595019	0.148023	1.36222	UP	0.053193	-1.47094	DOWN
BA20	208603_s_at	MAPK8IP2	mitogen-activated protein kinase 8 interacting protein 2	208603_s_at	Mitogen-activated protein kinase 8 interacting protein 2	MAPK8IP2	147.02	134.07	92	197.32	115.52	126.02	97.73	34.84	51.84	46.85	129.11	144.16	142.62	164.27	206.34	157.78	7.19987	7.06684	6.52356	7.62439	6.852	6.97751	6.61073	5.12267	5.69599	5.54998	7.01246	7.17153	7.15603	7.35993	7.68888	7.30177	137.186	71.456	157.38	9.71159	0.0026307	0.273492	1.17156	UP	0.0264865	-2.08776	DOWN
BA20	208734_x_at	RAB2	RAB2, member RAS oncogene family	208734_x_at	RAB2, member RAS oncogene family	RAB2	185.75	132.39	206.15	228.41	183.91	193.24	130.73	125.14	83.77	135.23	249.06	262.44	201.18	264.43	279.75	152.65	7.53722	7.04865	7.68755	7.83548	7.52286	7.59425	7.03045	6.9674	6.38836	7.07927	7.96035	8.03584	7.65234	8.04674	8.128	7.25408	187.322	133.622	234.918	7.56472	0.00662345	0.130405	1.24822	UP	0.0581827	-1.42841	DOWN
BA20	210315_at	SYN2	synapsin II	210315_at	Synapsin II	SYN2	108.45	68.87	128.36	183.58	142.39	157.17	75.9	56.56	36.63	41.38	271.51	324.81	153.34	209.07	307.55	78.76	6.76089	6.1058	7.00405	7.52027	7.1537	7.29618	6.24603	5.82171	5.19495	5.37086	8.08486	8.34345	7.26059	7.70784	8.26468	6.29939	126.33	73.528	224.173	7.14834	0.00805228	0.100496	1.68318	UP	0.0707274	-1.89605	DOWN
BA20	211537_x_at	MAP3K7	mitogen-activated protein kinase kinase kinase 7	211537_x_at	Mitogen-activated protein kinase kinase kinase 7	MAP3K7	84.66	87.83	96.94	120.87	65.85	73.43	60.11	81.66	55.61	52.63	151.64	153.31	103.21	108.18	124.67	70.54	6.40361	6.45664	6.59902	6.91731	6.04111	6.1983	5.90953	6.35156	5.79727	5.71781	7.24451	7.26031	6.68944	6.75729	6.96197	6.14037	91.23	64.688	118.592	8.11753	0.00515532	0.150392	1.28234	UP	0.0306828	-1.40313	DOWN
BA20	217826_s_at	UBE2J1	ubiquitin-conjugating enzyme E2, J1 (UBC6 homolog, yeast)	217826_s_at	Ubiquitin-conjugating enzyme E2, J1 (UBC6 homolog, yeast)	UBE2J1	52.25	50.73	72.81	78.4	45.97	45.78	40.66	28.58	25.78	49.67	59.16	61.85	69.71	70.78	50.03	48.74	5.70736	5.66477	6.18606	6.29278	5.52262	5.51665	5.34554	4.83693	4.68818	5.6343	5.88655	5.9507	6.12329	6.14527	5.64472	5.60703	60.032	38.094	60.045	7.211	0.00781604	0.918292	1.0127	UP	0.0242983	-1.59151	DOWN
BA20	221676_s_at	CORO1C	coronin, actin binding protein, 1C	221676_s_at	Coronin, actin binding protein, 1C	CORO1C	121.1	115.28	169.97	167.85	161.61	116.99	127.44	109.08	81.98	103.69	207.97	142.4	123.47	168	198.57	160.35	6.92005	6.849	7.40914	7.39103	7.33637	6.87024	6.99367	6.76924	6.3572	6.69613	7.70023	7.15381	6.94802	7.39232	7.6335	7.32508	147.162	107.836	166.793	7.59245	0.0065392	0.321289	1.13109	UP	0.0259097	-1.3602	DOWN
BA20	222590_s_at	NLK	nemo like kinase	222590_s_at	Nemo like kinase	NLK	143.05	109.06	151.97	212.3	133.5	139.42	112.94	98.91	45.99	67.79	263.17	272.34	234.24	138.53	298.33	121.74	7.16038	6.76898	7.24764	7.72996	7.0607	7.12329	6.81941	6.62804	5.52325	6.083	8.03985	8.08926	7.87184	7.11405	8.22077	6.92766	149.976	93.01	221.392	8.00792	0.00541381	0.103264	1.43102	UP	0.047593	-1.6913	DOWN
BA20	222846_at	RAB8B	RAB8B, member RAS oncogene family	222846_at	RAB8B, member RAS oncogene family	RAB8B	62.46	83.68	76.54	82.59	76.07	57.96	56.61	42.82	18.11	38.36	70.14	93.82	59.87	93.01	113.14	91.69	5.96486	6.38681	6.25814	6.36789	6.24926	5.85699	5.82299	5.42021	4.17871	5.26153	6.13217	6.55182	5.90376	6.53931	6.82196	6.51869	76.268	42.772	86.945	9.55104	0.0028065	0.340086	1.12186	UP	0.0174368	-1.91495	DOWN
BA20	223021_x_at	C6ORF55	chromosome 6 open reading frame 55	223021_x_at	Chromosome 6 open reading frame 55	C6orf55	135.48	157.68	129.35	159.77	198.92	121.44	61.5	78.63	99.17	137.99	165.26	216.12	152.84	131.58	185.55	146.78	7.08194	7.30086	7.01514	7.31985	7.63605	6.9241	5.94251	6.29701	6.63183	7.10842	7.36859	7.75569	7.25588	7.0398	7.53566	7.19751	156.24	99.746	166.355	8.47791	0.00440052	0.575752	1.06296	UP	0.0195934	-1.61327	DOWN
BA20	228480_at	VAPA	VAMP (vesicle-associated membrane protein)-associated protein A, 33kDa	228480_at	VAMP (vesicle-associated membrane protein)-associated protein A, 33kDa	VAPA	265.8	288.64	389.23	344.66	305.26	325.32	220.86	264.61	190.83	225.27	490.66	422.41	433.41	300.35	357.05	460.1	8.0542	8.17313	8.60448	8.42903	8.25389	8.34572	7.78699	8.04772	7.57614	7.81551	8.93858	8.7225	8.75959	8.2305	8.47998	8.8458	318.718	245.378	410.663	11.3581	0.00140286	0.0369139	1.28332	UP	0.0444211	-1.30906	DOWN
BA20	231042_s_at	CAMK2D	calcium/calmodulin-dependent protein kinase (CaM kinase) II delta	231042_s_at	Calcium/calmodulin-dependent protein kinase (CaM kinase) II delta	CAMK2D	39.77	54.49	24.11	49.83	41.44	37.66	27.18	32.28	17.47	15.59	46.74	102.32	72.69	46.16	60.1	43.64	5.31361	5.76792	4.59156	5.63894	5.37295	5.23496	4.76447	5.01257	4.12681	3.96255	5.54659	6.67694	6.18368	5.52857	5.90929	5.44758	41.928	26.036	61.9417	8.79096	0.0038469	0.0874412	1.45913	UP	0.056157	-1.64345	DOWN
BA20	231793_s_at	CAMK2D	calcium/calmodulin-dependent protein kinase (CaM kinase) II delta	231793_s_at	Calcium/calmodulin-dependent protein kinase (CaM kinase) II delta	CAMK2D	158.63	86.13	142.95	122.56	164.31	111.05	87.05	88.09	40.45	72.97	204.89	377.86	129.52	224	284	118.44	7.30952	6.42844	7.15937	6.93734	7.36028	6.79507	6.44377	6.46091	5.33807	6.18923	7.6787	8.56171	7.01703	7.80735	8.14975	6.88801	134.916	79.922	223.118	9.47893	0.00288986	0.0815835	1.56349	UP	0.0290799	-1.73337	DOWN
BA20	233924_s_at	SEC15L1	SEC15-like 1 (S. cerevisiae)	233924_s_at	SEC15-like 1 (S. cerevisiae)	SEC15L1	161.56	149.33	184.18	166.95	227.68	177.36	158.71	115.84	86.2	116.56	159.33	259.88	213.92	171.83	213.28	208.53	7.33593	7.22236	7.52497	7.38327	7.83086	7.47054	7.31025	6.85599	6.42962	6.86493	7.31587	8.0217	7.74093	7.42484	7.7366	7.70411	177.94	130.934	204.462	6.75734	0.00972682	0.214346	1.147	UP	0.0562906	-1.3882	DOWN
BA20	200709_at	FKBP1A	FK506 binding protein 1A, 12kDa	200709_at	FK506 binding protein 1A, 12kDa	FKBP1A	827.89	481.61	809.58	673.98	820.58	589.21	955.1	762.69	649.94	880	1099.78	1099.63	1135.21	909	988.57	961.35	9.6933	8.91172	9.66103	9.39656	9.6805	9.20264	9.89951	9.57495	9.34416	9.78136	10.103	10.1028	10.1487	9.82814	9.9492	9.90892	722.728	767.388	1032.26	6.94645	0.00887131	0.00524804	1.45214	UP	0.655397	1.06577	UP
BA20	226931_at	ARG99	ARG99 protein	226931_at	ARG99 protein	ARG99	106.31	187.43	84.85	113.51	183.31	145.41	126.08	207.34	188.4	86.37	433.61	400.27	264.7	236.07	384.84	195.6	6.73213	7.55021	6.40684	6.82668	7.51814	7.18398	6.9782	7.69585	7.55766	6.43246	8.76025	8.64483	8.04821	7.88307	8.58812	7.61176	135.082	150.72	319.182	10.7058	0.00178673	0.00219639	2.37716	UP	0.623288	1.11948	UP
BA20	36554_at	ASMTL	acetylserotonin O-methyltransferase-like	36554_at	Acetylserotonin O-methyltransferase-like	ASMTL	72.75	73.14	74.49	75.2	101.31	112.17	99.64	87.2	92.31	118.64	90.69	108.12	94.71	99.62	139.82	114.5	6.18487	6.19259	6.21897	6.23266	6.66263	6.80954	6.63865	6.44626	6.52841	6.89045	6.50287	6.75649	6.56544	6.63836	7.12743	6.8392	79.378	101.992	107.91	6.70235	0.00999317	0.0085911	1.35656	UP	0.0185946	1.28727	UP
BA20	200740_s_at	SUMO3	SMT3 suppressor of mif two 3 homolog 3 (yeast)	200740_s_at	SMT3 suppressor of mif two 3 homolog 3 (yeast)	SUMO3	759.31	544.95	655.39	754.32	630.14	763.04	955.3	726.8	800.17	639.39	938.6	910.39	999.83	843.17	778.67	819.04	9.56855	9.08998	9.35621	9.55903	9.29953	9.57562	9.89981	9.50541	9.64416	9.32055	9.87437	9.83034	9.96554	9.71968	9.60487	9.67779	668.822	776.94	881.617	6.76401	0.00969504	0.00306216	1.32327	UP	0.13737	1.16026	UP
BA20	205737_at	KCNQ2	potassium voltage-gated channel, KQT-like subfamily, member 2	205737_at	Potassium voltage-gated channel, KQT-like subfamily, member 2	KCNQ2	478.61	593.3	635.35	628.62	782.39	736.59	965.37	812.77	694.74	792.14	824.46	904.46	768.49	744.14	808.18	893.61	8.90271	9.21262	9.31141	9.29604	9.61174	9.52472	9.91494	9.6667	9.44033	9.62961	9.68731	9.82091	9.58588	9.53943	9.65853	9.8035	623.654	800.322	823.89	7.78587	0.00598472	0.00546874	1.33394	UP	0.0293114	1.29088	UP
BA20	208637_x_at	ACTN1	actinin, alpha 1	208637_x_at	Actinin, alpha 1	ACTN1	111.25	116.29	113.03	114.1	82.72	127.7	190.7	199.61	84.67	88.23	233.56	293.61	171.16	153.19	229.64	175.94	6.79766	6.86158	6.82056	6.83415	6.37016	6.99661	7.57516	7.64104	6.40378	6.4632	7.86765	8.19776	7.4192	7.25918	7.84323	7.45894	107.478	138.182	209.517	7.70685	0.00620441	0.000554471	1.91521	UP	0.346009	1.21347	UP
BA20	212552_at	HPCAL1	hippocalcin-like 1	212552_at	Hippocalcin-like 1	HPCAL1	440.17	661.28	458.61	697.03	580.99	628.75	1166.75	751.62	689.89	616.91	916.05	1156.35	729.89	888.52	954.21	812.06	8.78192	9.36912	8.84112	9.44508	9.18237	9.29634	10.1883	9.55386	9.43022	9.26892	9.83928	10.1754	9.51154	9.79526	9.89816	9.66544	567.616	770.784	909.513	7.1942	0.0078786	0.00182943	1.61357	UP	0.0848953	1.34127	UP
BA20	207157_s_at	GNG5	guanine nucleotide binding protein (G protein), gamma 5	207157_s_at	Guanine nucleotide binding protein (G protein), gamma 5	GNG5	370.91	323.29	428.63	224.74	307.15	343.45	271.76	215.48	307.71	419.35	133.9	207.25	174.53	179.85	145.81	242.37	8.53492	8.33668	8.74359	7.81211	8.2628	8.42396	8.08619	7.75141	8.26543	8.71201	7.06501	7.69523	7.44733	7.49065	7.18795	7.92107	330.944	311.55	180.618	11.1232	0.0015289	0.00186231	-1.82785	DOWN	0.697844	-1.06454	DOWN
BA20	207547_s_at	TU3A	TU3A protein	207547_s_at	TU3A protein	TU3A	1708.31	2046.2	2298.13	1457.54	1374.17	1854.19	1474.28	1477.77	1802.07	2128.51	1070.2	995.53	1173.28	1128.29	838.11	1636.9	10.7384	10.9987	11.1662	10.5093	10.4243	10.8566	10.5258	10.5292	10.8154	11.0556	10.0637	9.95932	10.1963	10.1399	9.711	10.6768	1776.87	1747.36	1140.38	8.86192	0.00373285	0.00867669	-1.56147	DOWN	0.95172	-1.00756	DOWN
BA20	217762_s_at	RAB31	RAB31, member RAS oncogene family	217762_s_at	RAB31, member RAS oncogene family	RAB31	505.22	760.01	651.46	537.63	446.97	566.72	634.17	420.87	521.69	579.13	300.41	314.5	407.42	286.87	309.86	400.42	8.98077	9.56987	9.34753	9.07047	8.80403	9.14649	9.30873	8.71723	9.02705	9.17774	8.23079	8.29692	8.67037	8.16425	8.27547	8.64537	580.258	544.516	336.58	16.3215	0.000284904	0.00084203	-1.71001	DOWN	0.652073	-1.05635	DOWN
BA20	222912_at	ARRB1	arrestin, beta 1	222912_at	Arrestin, beta 1	ARRB1	179.84	192.78	206.59	133.79	246.35	167.51	146.89	195.1	254.33	185.15	153.95	124.35	142.68	140.48	122.12	106.91	7.49057	7.59081	7.69063	7.06383	7.94457	7.3881	7.19859	7.60807	7.99056	7.53255	7.26632	6.95826	7.15664	7.13422	6.93216	6.74025	191.87	189.796	131.748	6.93394	0.00892515	0.00837086	-1.43871	DOWN	0.950558	-1.00871	DOWN
BA20	204725_s_at	NCK1	NCK adaptor protein 1	204725_s_at	NCK adaptor protein 1	NCK1	77.07	88.36	101.78	87.47	98.89	61.41	80.46	54.84	51.98	71.75	56.09	66.84	43.18	78	64.17	69.05	6.2681	6.46532	6.66931	6.45072	6.62775	5.9404	6.3302	5.77716	5.69989	6.16491	5.80967	6.06264	5.43229	6.2854	6.00383	6.10957	90.714	64.088	62.8883	7.69488	0.0062385	0.00518062	-1.4597	DOWN	0.00582521	-1.42774	DOWN
BA20	209130_at	SNAP23	synaptosomal-associated protein, 23kDa	209130_at	Synaptosomal-associated protein, 23kDa	SNAP23	75.75	81.09	58.79	66.09	75.2	55.21	54.5	42.44	52.27	55.2	38.81	56.21	50.37	55.01	40.87	51.4	6.24317	6.34145	5.8775	6.04636	6.23266	5.78686	5.76818	5.40735	5.70791	5.7866	5.27836	5.81276	5.65449	5.78162	5.35297	5.6837	71.384	51.924	48.7783	12.0874	0.00108146	0.00172276	-1.4684	DOWN	0.00320167	-1.37254	DOWN
BA20	200833_s_at	RAP1B	RAP1B, member of RAS oncogene family	200833_s_at	RAP1B, member of RAS oncogene family	RAP1B	275.25	251.96	308.09	243.52	285.18	228.93	271.75	223.51	262.16	220.85	171.61	190.47	177.42	276.61	197.12	199.97	8.1046	7.97705	8.26721	7.9279	8.15573	7.83876	8.08614	7.8042	8.0343	7.78692	7.42299	7.57342	7.47102	8.11171	7.62293	7.64364	272.8	241.44	202.2	7.93986	0.00558185	0.00582732	-1.36183	DOWN	0.0782412	-1.13009	DOWN
BA20	201005_at	CD9	CD9 antigen (p24)	201005_at	CD9 antigen (p24)	CD9	163.11	199.72	131.59	147.46	100.93	118.76	156.71	104.6	127.34	134.1	112.34	57.73	113.1	68.97	80.57	86.34	7.3497	7.64184	7.03991	7.20418	6.65721	6.89191	7.29195	6.70874	6.99254	7.06717	6.81173	5.85125	6.82146	6.1079	6.33217	6.43196	148.562	128.302	86.5083	8.38116	0.00458985	0.00729102	-1.72408	DOWN	0.350986	-1.13927	DOWN
BA20	203455_s_at	SAT	spermidine/spermine N1-acetyltransferase	203455_s_at	Spermidine/spermine N1-acetyltransferase	SAT	545.44	523.13	531.96	546.09	404.26	508.16	512.01	349.96	568.13	542.74	277.82	301.66	456.47	401.97	296.54	386.47	9.09128	9.03103	9.05517	9.093	8.65914	8.98914	9.00003	8.45105	9.15008	9.08412	8.11801	8.23678	8.83438	8.65094	8.21208	8.59421	510.176	496.2	353.488	7.63345	0.00641688	0.00559601	-1.45887	DOWN	0.741324	-1.03601	DOWN
BA20	203603_s_at	ZFHX1B	zinc finger homeobox 1b	203603_s_at	Zinc finger homeobox 1b	ZFHX1B	146.46	130	156.54	134.92	120.19	139.62	98.89	82.85	92.29	70.46	109.47	89.69	95.79	81.34	65.92	96.22	7.19436	7.02237	7.29039	7.07596	6.90917	7.12536	6.62775	6.37243	6.5281	6.13873	6.77439	6.48688	6.5818	6.34589	6.04264	6.58826	137.622	96.822	89.7383	8.34184	0.00466947	0.000860729	-1.54593	DOWN	0.0157725	-1.45395	DOWN
BA20	204422_s_at	FGF2	fibroblast growth factor 2 (basic)	204422_s_at	Fibroblast growth factor 2 (basic)	FGF2	106.75	143.86	116.38	69.82	88.4	106.07	99.67	55.84	78.48	83.66	37.07	71.83	48.32	67.02	34.45	70.77	6.73809	7.16852	6.8627	6.12557	6.46598	6.72887	6.63909	5.80323	6.29425	6.38647	5.21218	6.16651	5.59455	6.06652	5.10643	6.14507	105.042	84.744	54.91	7.50709	0.0068026	0.00616517	-1.94122	DOWN	0.24494	-1.23267	DOWN
BA20	213107_at	TNIK	TRAF2 and NCK interacting kinase	213107_at			200.78	228.34	184.95	202.07	189.92	177.94	188.59	163.14	178.55	195.15	92.67	140.36	136.21	202.43	134.95	125.1	7.64947	7.83504	7.53099	7.65871	7.56925	7.47525	7.55911	7.34997	7.48018	7.60844	6.53403	7.13299	7.08969	7.66128	7.07628	6.96694	201.212	180.674	138.62	8.52487	0.00431188	0.00825373	-1.4864	DOWN	0.0543579	-1.11273	DOWN
BA20	217899_at	FLJ20254	hypothetical protein FLJ20254	217899_at	Hypothetical protein FLJ20254	FLJ20254	139.87	196.12	125.18	143.74	142.47	122.28	139.33	123	130.81	145.73	113.78	105.9	102.8	122.04	121.8	111.39	7.12794	7.61559	6.96786	7.16732	7.15451	6.93405	7.12236	6.94251	7.03133	7.18715	6.8301	6.72656	6.6837	6.93121	6.92837	6.79948	149.476	132.23	112.952	8.19711	0.00497657	0.00565943	-1.31046	DOWN	0.208051	-1.11974	DOWN
BA20	218254_s_at	SARA2	SAR1a gene homolog 2 (S. cerevisiae)	218254_s_at	SAR1a gene homolog 2 (S. cerevisiae)	SARA2	92.34	94.97	88.76	64.25	104.92	95.22	71.6	53.68	69.22	66.75	59.96	61.99	51.59	52.98	41.91	54.8	6.52888	6.5694	6.47184	6.00562	6.71315	6.57319	6.16189	5.74631	6.11312	6.0607	5.90593	5.95396	5.68902	5.72738	5.38922	5.7761	89.048	71.294	53.8717	11.0083	0.00159534	0.000654138	-1.64434	DOWN	0.104531	-1.25417	DOWN
BA20	228780_at	POU3F3	POU domain, class 3, transcription factor 3	228780_at	POU domain, class 3, transcription factor 3	POU3F3	678.06	740.73	631.38	556.34	680.97	743.23	602.96	570.36	638.6	725.72	421.26	445.51	574.01	633.49	419.37	462.26	9.40527	9.5328	9.30236	9.11982	9.41145	9.53766	9.23592	9.15573	9.31877	9.50327	8.71857	8.79931	9.16493	9.30718	8.71208	8.85256	657.496	656.174	492.65	8.55382	0.00425826	0.00888312	-1.3459	DOWN	0.96897	-1.00283	DOWN
BA20	235489_at	RHOJ	ras homolog gene family, member J	235489_at	Ras homolog gene family, member J	RHOJ	204.37	262.06	207.62	161.92	217.4	226.78	184.68	146.4	157.37	175.22	107.94	125.71	149.76	138.05	119.88	194.81	7.67504	8.03375	7.6978	7.33914	7.76421	7.82515	7.52888	7.19377	7.29802	7.45302	6.75409	6.97396	7.22651	7.10905	6.90545	7.60592	210.674	178.09	139.358	7.21548	0.00779949	0.005651	-1.5222	DOWN	0.157161	-1.18281	DOWN
BA20	35147_at	MCF2L	MCF.2 cell line derived transforming sequence-like	35147_at	MCF.2 cell line derived transforming sequence-like	MCF2L	361.12	338.28	409.5	322.82	408.49	457.47	512.02	428.51	515.49	501.7	329.18	345.69	421.45	315.42	287.08	406.32	8.49633	8.40207	8.67772	8.33459	8.67416	8.83753	9.00006	8.74319	9.0098	8.97068	8.36273	8.43333	8.71922	8.30113	8.16531	8.66647	368.042	483.038	350.857	11.4035	0.00137986	0.529083	-1.05381	DOWN	0.00192312	1.3152	UP
BA20	35776_at	ITSN1	intersectin 1 (SH3 domain protein)	35776_at	Intersectin 1 (SH3 domain protein)	ITSN1	182.14	165.03	173.25	141.17	159.48	182.19	136.79	181.04	214.06	203.77	101.97	121.67	131.4	145.7	108.1	112.94	7.5089	7.36658	7.43671	7.14129	7.31723	7.5093	7.09582	7.50016	7.74187	7.6708	6.672	6.92683	7.03782	7.18686	6.75622	6.81941	164.214	183.57	120.297	14.0924	0.000555706	0.00165992	-1.3701	DOWN	0.277264	1.10914	UP
BA20	201578_at	PODXL	podocalyxin-like	201578_at	Podocalyxin-like	PODXL	181.26	121.22	135.83	123.63	135.9	176.66	155.97	150.15	186.92	168.66	117.65	133.19	151.2	122.29	106.57	106.7	7.50192	6.92148	7.08566	6.94989	7.0864	7.46483	7.28512	7.23026	7.54628	7.39797	6.87836	7.05734	7.24031	6.93416	6.73566	6.73742	139.568	167.672	122.933	7.78311	0.00599225	0.198481	-1.13173	DOWN	0.0488236	1.21069	UP
BA20	202219_at	SLC6A8	solute carrier family 6 (neurotransmitter transporter, creatine), member 8	202219_at	Solute carrier family 6 (neurotransmitter transporter, creatine), member 8	SLC6A8	367.59	431.08	509.76	310.52	442.02	435.71	519.16	551	628.95	667.93	328.11	291.68	462.96	449.8	355.54	387.79	8.52195	8.75181	8.99367	8.27854	8.78797	8.76722	9.02004	9.10591	9.2968	9.38355	8.35803	8.18824	8.85474	8.81314	8.47387	8.59913	412.194	560.55	379.313	7.01146	0.00859749	0.479666	-1.08593	DOWN	0.0255739	1.36407	UP
BA20	205814_at	GRM3	glutamate receptor, metabotropic 3	205814_at	Glutamate receptor, metabotropic 3	GRM3	280.62	340.38	284.26	256.33	282.94	339.57	307.89	339.55	372.92	321.12	153.58	246.38	216.04	265.21	279.15	278.47	8.13247	8.411	8.15107	8.00186	8.14435	8.40756	8.26627	8.40748	8.54272	8.32697	7.26285	7.94474	7.75515	8.05099	8.1249	8.12138	288.906	336.21	239.805	6.98524	0.00870676	0.103797	-1.2239	DOWN	0.0257087	1.16639	UP
BA20	212034_s_at	EXOC7	exocyst complex component 7	212034_s_at	Exocyst complex component 7	EXOC7	326.61	314.64	382.3	287.52	317.98	426.81	458.99	414.18	434.97	326.66	296.52	301.47	326.51	257.18	276.6	374.32	8.35143	8.29756	8.57856	8.16752	8.31279	8.73745	8.84232	8.69411	8.76477	8.35165	8.21199	8.23587	8.35098	8.00663	8.11166	8.54813	325.81	412.322	305.433	8.61774	0.00414259	0.375957	-1.06981	DOWN	0.0144492	1.26268	UP
BA20	215016_x_at	DST	bullous pemphigoid antigen 1, 230/240kDa	215016_x_at	Dystonin	(D6S1101, DST)	639.11	663.95	713.35	684.62	830.76	782.52	792.77	761.73	932.37	752.62	512.72	587	653.29	617.65	625.4	691.98	9.31992	9.37493	9.47847	9.41916	9.69829	9.61198	9.63076	9.57314	9.86476	9.55578	9.00203	9.19722	9.35158	9.27065	9.28863	9.43459	706.358	804.402	614.673	10.4666	0.00195689	0.0512806	-1.14926	DOWN	0.0593419	1.14008	UP
BA20	218807_at	VAV3	vav 3 oncogene	218807_at	Vav 3 oncogene	VAV3	91.07	99.08	75.4	66.8	65.85	97.02	72.12	84.77	110.97	67.81	68.4	58.97	67.96	56.46	49.82	48.43	6.5089	6.63052	6.23649	6.06178	6.04111	6.60021	6.17233	6.40548	6.79403	6.08343	6.09592	5.88191	6.08661	5.81916	5.63865	5.59783	79.64	86.538	58.34	7.3906	0.00718207	0.013191	-1.35888	DOWN	0.533193	1.08323	UP
BA20	233779_x_at	STK3	serine/threonine kinase 3 (STE20 homolog, yeast)	233779_x_at	Serine/threonine kinase 3 (STE20 homolog, yeast)	STK3	294.45	355.08	317.89	427.51	201.8	293.67	309.92	620.97	411.3	435.82	201.8	159.07	259.1	168.72	297.83	219.97	8.20188	8.472	8.31238	8.73982	7.65678	8.19805	8.27575	9.27838	8.68405	8.76759	7.65678	7.31352	8.01736	7.39849	8.21834	7.78116	319.346	414.336	217.748	7.4948	0.00684153	0.0391277	-1.45966	DOWN	0.205594	1.28716	UP
BA20	212457_at	TFE3	transcription factor binding to IGHM enhancer 3	212457_at	Transcription factor binding to IGHM enhancer 3	TFE3	157.24	137.22	154.26	170.31	137.72	202.22	213.71	203.19	324.37	201.02	116.39	145.47	166.54	60.43	95.89	179.42	7.29682	7.10035	7.26922	7.41202	7.10559	7.65978	7.73951	7.66669	8.3415	7.6512	6.86282	7.18458	7.37972	5.91719	6.58331	7.4872	151.35	228.902	127.357	6.88029	0.00916032	0.247591	-1.26079	DOWN	0.00432639	1.48961	UP
BA20	213867_x_at	ACTB	actin, beta	213867_x_at	(Actin, beta, Rho guanine nucleotide exchange factor (GEF) 10)	(ACTB, ARHGEF10)	5111.3	4799.26	5282.79	4985.16	3784.45	5407.23	6049.1	7245.49	7113.37	6887.35	4756.87	5479.13	4778.15	5724.03	5070.99	6720.45	12.3195	12.2286	12.3671	12.2834	11.8859	12.4007	12.5625	12.8229	12.7963	12.7497	12.2158	12.4197	12.2222	12.4828	12.3081	12.7143	4792.59	6540.51	5421.6	7.31152	0.00745363	0.159668	1.13048	UP	0.00508817	1.36559	UP
BA20	215404_x_at	FGFR1	fibroblast growth factor receptor 1 (fms-related tyrosine kinase 2, Pfeiffer syndrome)	215404_x_at	Fibroblast growth factor receptor 1 (fms-related tyrosine kinase 2, Pfeiffer syndrome)	FGFR1	31.63	25.54	31.37	18.09	29.96	38.26	83.87	51.06	56.58	47.07	54.52	51.53	27.02	41.25	32.03	52.21	4.98322	4.67469	4.97131	4.17712	4.90497	5.25777	6.39008	5.67412	5.82222	5.55674	5.76871	5.68734	4.75596	5.36632	5.00135	5.70625	27.318	55.368	43.0933	8.14298	0.00509736	0.0233138	1.55696	UP	0.0032434	1.99712	UP
Region	Probe	Symbol	Name	Fragment Name	Sequence Clusters: Cluster Title11txt	Known Genes: Gene Symbol11txt	25263_1111txt	25337_1111txt	25353_1111txt	25365_1111txt	37813_1111txt	37843_1111txt	37849_1111txt	25275_1111txt	25332_1111txt	25395_1111txt	33524_1111txt	33527_1111txt	25371_1111txt	25385_1111txt	25389_1111txt	25408_1111txt	25414_1111txt	37819_1111txt	37825_1111txt	37861_1111txt	37867_1111txt	log_25263_1111txt	log_25337_1111txt	log_25353_1111txt	log_25365_1111txt	log_37813_1111txt	log_37843_1111txt	log_37849_1111txt	log_25275_1111txt	log_25332_1111txt	log_25395_1111txt	log_33524_1111txt	log_33527_1111txt	log_25371_1111txt	log_25385_1111txt	log_25389_1111txt	log_25408_1111txt	log_25414_1111txt	log_37819_1111txt	log_37825_1111txt	log_37861_1111txt	log_37867_1111txt	cons(C)
BA11	202534_x_at	DHFR	dihydrofolate reductase	202534_x_at	dihydrofolate reductase	DHFR	89.46	111.47	109.32	126.06	80.52	111.6	59.49	93.22	77.32	75.57	76.73	69.26	55.05	72.59	69.7	32.25	52.77	43.84	91.32	83.22	30.88	6.48317	6.80051	6.77241	6.97797	6.33127	6.80219	5.89457	6.54257	6.27277	6.23974	6.26172	6.11395	5.78267	6.1817	6.12309	5.01123	5.72165	5.45418	6.51286	6.37886	4.9486	98.2743
BA11	208637_x_at	ACTN1	actinin, alpha 1	208637_x_at	actinin, alpha 1	ACTN1	91.93	165.35	152.09	157.7	168.81	224.85	156.81	129.85	211.22	195.76	214.05	177.26	279.42	242.18	275.26	214.81	274.68	235.5	270.61	155.39	195.44	6.52246	7.36938	7.24878	7.30104	7.39926	7.81282	7.29287	7.0207	7.7226	7.61294	7.7418	7.46972	8.12629	7.91994	8.10465	7.74692	8.10161	7.87958	8.08007	7.27975	7.61058	159.649
BA11	208840_s_at	G3BP2	Ras-GTPase activating protein SH3 domain-binding protein 2	208840_s_at	Ras-GTPase activating protein SH3 domain-binding protein 2	G3BP2	142.49	205.68	142.57	155.11	125.58	168.3	124.22	62.86	113.25	120.95	57.56	61.38	170.75	117.58	183.58	149.57	272.59	149.8	84.22	103.52	124.39	7.15472	7.68426	7.15553	7.27715	6.97246	7.39489	6.95675	5.97407	6.82337	6.91827	5.84699	5.9397	7.41574	6.8775	7.52027	7.22468	8.09059	7.22689	6.39609	6.69377	6.95873	151.993
BA11	209055_s_at	CDC5L	CDC5 cell division cycle 5-like (S. pombe)	209055_s_at	CDC5 cell division cycle 5-like (S. pombe)	CDC5L	80	60.74	53.64	60.24	67.04	71.14	56.23	46.19	47.85	32.11	21.21	29.1	55.49	36.41	73.75	48.74	49.59	57.61	27.99	45.79	71.96	6.32193	5.92458	5.74524	5.91265	6.06695	6.15259	5.81327	5.52951	5.58045	5.00495	4.40667	4.86295	5.79416	5.18626	6.20457	5.60703	5.63198	5.84825	4.80684	5.51696	6.16912	64.1471
BA11	209504_s_at	PLEKHB1	pleckstrin homology domain containing, family B (evectins) member 1	209504_s_at	pleckstrin homology domain containing, family B (evectins) member 1	PLEKHB1	1531.78	717.32	1353.92	1122.19	711.68	1533.91	1620.09	1724.78	1429.5	1013.58	989.27	1010.33	806.09	1136.6	506.12	817.65	716.47	518.86	989.45	757.01	574.66	10.581	9.48647	10.4029	10.1321	9.47508	10.583	10.6619	10.7522	10.4813	9.98525	9.95022	9.98061	9.6548	10.1505	8.98334	9.67534	9.48476	9.0192	9.95048	9.56417	9.16657	1227.27
BA11	210570_x_at	MAPK9	mitogen-activated protein kinase 9	210570_x_at	mitogen-activated protein kinase 9	MAPK9	135.12	142.05	197.71	289.93	225.25	180.15	191.64	129.95	125.49	71.13	93.75	118.77	214.24	110.23	204.18	240.39	186.42	187.71	145.58	221.61	130.35	7.0781	7.15025	7.62724	8.17956	7.81538	7.49306	7.58225	7.02181	6.97143	6.15239	6.55075	6.89203	7.74308	6.78437	7.6737	7.90923	7.54241	7.55236	7.18567	7.79188	7.02625	194.55
BA11	210592_s_at	SAT	spermidine/spermine N1-acetyltransferase	210592_s_at	spermidine/spermine N1-acetyltransferase	SAT	1081.42	551.57	993.58	963.18	706.32	635.3	810.91	724.68	667.37	579.4	654.17	561.06	321.09	612.65	520.17	423.57	332.21	618.4	695.99	626.16	521.67	10.0787	9.1074	9.95649	9.91166	9.46418	9.31129	9.6634	9.5012	9.38234	9.17842	9.35352	9.13201	8.32683	9.25892	9.02284	8.72646	8.37595	9.2724	9.44292	9.29039	9.02699	820.326
BA11	211471_s_at	RAB36	RAB36, member RAS oncogene family	211471_s_at	RAB36, member RAS oncogene family	RAB36	33.34	79.32	74.32	88.04	62.42	56.99	84.61	113.02	69.21	135.59	101.39	128.34	99.43	95.72	102.01	106.76	106.32	86.05	91.63	107.59	104.03	5.05918	6.30961	6.21568	6.46009	5.96394	5.83264	6.40276	6.82043	6.11291	7.08311	6.66377	7.00383	6.63561	6.58075	6.67257	6.73823	6.73227	6.4271	6.51775	6.7494	6.70086	68.4343
BA11	214431_at	GMPS	guanine monphosphate synthetase	214431_at	guanine monphosphate synthetase	GMPS	34.02	33.53	56.24	38.52	61.44	34.53	71.23	76.63	63.61	76.08	60.77	73.91	60.47	52.97	47	54.91	46.57	47.17	43.61	54.83	65.69	5.08831	5.06738	5.81352	5.26754	5.94111	5.10978	6.15441	6.25984	5.99118	6.24945	5.92529	6.2077	5.91815	5.7271	5.55459	5.779	5.54133	5.5598	5.44659	5.77689	6.0376	47.0729
BA11	218078_s_at	ZDHHC3	zinc finger, DHHC domain containing 3	218078_s_at	zinc finger, DHHC domain containing 3	ZDHHC3	98.99	97.75	97.43	129.3	69.72	78.81	62.9	113.76	102.3	110.73	124.18	115.85	151.25	118.41	119.31	143.64	144.35	123.9	133.3	80.91	115.57	6.62921	6.61102	6.60629	7.01458	6.1235	6.30031	5.97499	6.82985	6.67666	6.7909	6.95629	6.85611	7.24079	6.88765	6.89857	7.16631	7.17343	6.95303	7.05853	6.33825	6.85262	90.7
BA11	219600_s_at	C21ORF4	chromosome 21 open reading frame 4	219600_s_at	chromosome 21 open reading frame 4	C21orf4	141.39	125.22	120.67	134.92	106.34	111.1	152.7	104.89	100.99	71.37	85.67	85.32	105.79	123.56	136.39	101.2	139.61	86.37	87.25	133.41	106.66	7.14354	6.96832	6.91492	7.07596	6.73254	6.79572	7.25456	6.71273	6.65807	6.15725	6.42072	6.41481	6.72506	6.94907	7.09159	6.66107	7.12526	6.43246	6.44708	7.05972	6.73688	127.477
BA11	222434_at	ENAH	enabled homolog (Drosophila)	222434_at	enabled homolog (Drosophila)	ENAH	96.96	199.99	156.41	101.98	87.13	182.41	92.71	115.04	142.55	115.46	91.56	100.7	73.73	43.75	118.92	49.05	108.06	71.35	78.96	67.92	62.73	6.59932	7.64378	7.28919	6.67214	6.4451	7.51104	6.53465	6.84599	7.15532	6.85125	6.51665	6.65392	6.20418	5.45121	6.89385	5.61618	6.75569	6.15684	6.30305	6.08576	5.97108	131.084
BA11	223679_at	CTNNB1	catenin (cadherin-associated protein), beta 1, 88kDa	223679_at	catenin (cadherin-associated protein), beta 1, 88kDa	CTNNB1	84.71	46.42	100.95	59.44	90.49	130.61	81.99	164.42	82.46	73.75	100.25	81.28	34.02	49.26	49.8	27.61	64.17	77.23	52.23	53.38	51.68	6.40446	5.53667	6.6575	5.89336	6.49969	7.02912	6.35738	7.36124	6.36562	6.20457	6.64746	6.34483	5.08831	5.62234	5.63807	4.78712	6.00383	6.27109	5.70681	5.73823	5.69153	84.9443
BA11	224655_at	AK3L1	adenylate kinase 3 like 1	224655_at	adenylate kinase 3 like 1	AK3L1	840.89	735.65	767.92	555.87	827.72	730.47	781.92	839.09	735.38	568.12	642.24	502.53	339.41	623.78	653.35	332.9	610.43	475.09	619.08	546.45	519.7	9.71577	9.52288	9.58481	9.1186	9.693	9.51268	9.61088	9.71268	9.52235	9.15005	9.32697	8.97307	8.40689	9.28489	9.35171	8.37894	9.25368	8.89206	9.27398	9.09395	9.02154	748.634
BA11	224662_at	KIF5B	kinesin family member 5B	224662_at	kinesin family member 5B	KIF5B	1791	1073.13	1280.66	1437.42	1402.22	1769.9	1626.49	1807.1	1394.74	1108.46	1350.42	1607.73	1224.08	1220.92	1028.02	921.26	1109.44	1049.04	1215.88	1113.74	861.75	10.8065	10.0676	10.3227	10.4893	10.4535	10.7895	10.6675	10.8195	10.4458	10.1143	10.3992	10.6508	10.2575	10.2538	10.0057	9.84746	10.1156	10.0349	10.2478	10.1212	9.75113	1482.97
BA11	224761_at	GNA13	guanine nucleotide binding protein (G protein), alpha 13	224761_at	guanine nucleotide binding protein (G protein), alpha 13	GNA13	655.55	386.58	713.66	498.24	456.08	466.68	450.8	657.7	550.09	372.54	565.27	332.96	192.17	323.5	346.46	240.53	398.47	313.49	434.29	319.15	218.94	9.35656	8.59462	9.47909	8.9607	8.83314	8.86629	8.81634	9.36129	9.10352	8.54125	9.1428	8.37921	7.58624	8.33762	8.43655	7.91007	8.63833	8.29228	8.76252	8.31809	7.77439	518.227
BA11	225272_at	SAT2	spermidine/spermine N1-acetyltransferase 2	225272_at	spermidine/spermine N1-acetyltransferase 2	SAT2	650.3	633.84	732.27	681.72	895.88	624.8	654.43	739.46	774.25	659.3	801.15	1028.36	530.19	542.73	567.33	523.66	440.86	687.01	572.43	469.62	569.91	9.34496	9.30798	9.51623	9.41304	9.80716	9.28725	9.35409	9.53033	9.59666	9.36479	9.64593	10.0061	9.05036	9.08409	9.14804	9.03249	8.78418	9.42419	9.16095	8.87535	9.15459	696.177
BA11	225636_at	STAT2	signal transducer and activator of transcription 2, 113kDa	225636_at	signal transducer and activator of transcription 2, 113kDa	(APOF, STAT2)	619.96	473.21	583.63	595.66	572.87	869.49	571.92	662.12	572.93	299.18	708.14	379.81	464.31	465.24	455.76	221.25	316.31	306.83	405.04	341.43	452.58	9.27603	8.88634	9.18891	9.21834	9.16206	9.76403	9.15967	9.37095	9.16221	8.22487	9.46789	8.56913	8.85895	8.86183	8.83213	7.78953	8.3052	8.2613	8.66192	8.41545	8.82203	612.391
BA11	225876_at	DJ462O23.2	hypothetical protein dJ462O23.2	225876_at	hypothetical protein dJ462O23.2	DJ462O23.2	300.96	439.77	384.67	404.01	478.12	578.79	531.63	456.68	512.92	516.57	693.49	600.15	399.12	345.36	438	366.83	380.79	414.01	465.47	288.27	358.93	8.23343	8.7806	8.58748	8.65825	8.90123	9.1769	9.05428	8.83504	9.00259	9.01282	9.43773	9.22918	8.64068	8.43196	8.77479	8.51897	8.57285	8.69352	8.86255	8.17128	8.48756	445.421
BA11	225985_at	PRKAA1	protein kinase, AMP-activated, alpha 1 catalytic subunit	225985_at	protein kinase, AMP-activated, alpha 1 catalytic subunit	PRKAA1	119.12	95.15	96.35	106.55	98.33	121	121.34	117.8	97.7	121.02	103.02	101.68	111.49	203.65	173.17	168.52	143.84	113.08	114.33	142.75	156.7	6.89627	6.57213	6.59021	6.73539	6.61956	6.91886	6.92291	6.8802	6.61029	6.9191	6.68678	6.66789	6.80077	7.66995	7.43605	7.39678	7.16832	6.8212	6.83706	7.15735	7.29186	108.263
BA11	226428_at	TNPO2	transportin 2 (importin 3, karyopherin beta 2b)	226428_at	transportin 2 (importin 3, karyopherin beta 2b)	TNPO2	663.3	757.15	703.74	625.67	1093.81	974.44	809.4	717.18	992.61	793.22	1024.06	1029.65	762.41	541.55	635.93	490.01	592.11	849.3	531.23	515.39	525.58	9.37352	9.56443	9.4589	9.28926	10.0951	9.92843	9.66071	9.48619	9.95508	9.63158	10.0001	10.0079	9.57442	9.08095	9.31272	8.93667	9.20972	9.73013	9.05319	9.00952	9.03777	803.93
BA11	228780_at	POU3F3	POU domain, class 3, transcription factor 3	228780_at	POU domain, class 3, transcription factor 3	POU3F3	722.18	494.86	616.86	590.44	577.22	505.67	572.44	891.17	553.06	527.97	727.44	533.97	350.72	615.97	450.89	387.83	335.07	554.45	519.27	372.85	405.87	9.49621	8.95088	9.2688	9.20565	9.17298	8.98205	9.16098	9.79956	9.11129	9.04431	9.50668	9.06062	8.45418	9.26672	8.81663	8.59928	8.38832	9.11491	9.02034	8.54245	8.66487	582.81
BA11	232388_at	CNTNAP4	contactin associated protein-like 4	232388_at	contactin associated protein-like 4	CNTNAP4	331.5	259.99	317.29	287.26	286.61	368.75	502.41	282.42	339.73	208.81	366.24	257.05	265.2	166.65	206.65	218.91	165.99	239.93	245.85	264.77	262.86	8.37287	8.02231	8.30966	8.16621	8.16295	8.5265	8.97272	8.1417	8.40825	7.70605	8.51665	8.00591	8.05094	7.38068	7.69105	7.77419	7.37495	7.90647	7.94163	8.0486	8.03815	336.259
BA11	235295_at	PANX1	pannexin 1	235295_at	pannexin 1	PANX1	156.9	114.81	142.9	126.02	119.68	82.81	156.4	173.43	126.47	243.8	96.79	163.25	187.74	195.48	177.53	242.91	303.34	160.15	220.53	225.7	198.76	7.2937	6.8431	7.15886	6.97751	6.90304	6.37173	7.2891	7.43821	6.98265	7.92955	6.59679	7.35094	7.55259	7.61088	7.47192	7.92428	8.24479	7.32328	7.78483	7.81826	7.63488	128.503
BA11	239144_at	B3GAT2	beta-1,3-glucuronyltransferase 2 (glucuronosyltransferase S)	239144_at	beta-1,3-glucuronyltransferase 2 (glucuronosyltransferase S)	B3GAT2	709.07	372.41	491.54	413.46	439.05	525.54	537.95	488.66	521.45	354.94	512.71	470.03	257.85	416.96	400.22	245.35	340.43	434.63	492.43	271.08	308.58	9.46978	8.54075	8.94116	8.6916	8.77824	9.03766	9.07133	8.93269	9.02638	8.47143	9.002	8.87661	8.01039	8.70377	8.64465	7.9387	8.41122	8.76364	8.94378	8.08258	8.2695	498.431
BA11	242578_x_at	SLC22A3	solute carrier family 22 (extraneuronal monoamine transporter), member 3	242578_x_at	solute carrier family 22 (extraneuronal monoamine transporter), member 3	SLC22A3	77.27	112.6	135.61	134.85	81.28	72.57	89.86	155.42	218.49	155.1	255.85	260.58	94.38	106.57	136.7	68.99	97.43	81.63	104.23	70.25	125.63	6.27184	6.81506	7.08332	7.07521	6.34483	6.1813	6.48961	7.28003	7.77142	7.27706	7.99915	8.02558	6.56041	6.73566	7.09487	6.10832	6.60629	6.35103	6.70363	6.13443	6.97304	100.577
BA11	36084_at	CUL7	cullin 7	36084_at	cullin 7	CUL7	93.43	75.77	104.16	91.7	80.12	73.21	74.45	118.03	118.21	139.08	102.56	112.08	91.8	101.91	128.49	112.02	123.56	109.82	100.39	66.33	101.03	6.54581	6.24355	6.70266	6.51885	6.32409	6.19397	6.2182	6.88301	6.88521	7.11977	6.68032	6.80839	6.52042	6.67115	7.00551	6.80761	6.94907	6.779	6.64947	6.05159	6.65864	84.6914
BA11	52164_at	C11ORF24	chromosome 11 open reading frame 24	52164_at	chromosome 11 open reading frame 24	C11orf24	70.36	68.64	89.1	106.18	78.94	69.97	62.07	113.58	93.57	88.28	104.18	95.06	86.42	85.04	62.92	84.77	73.14	84.29	74.6	64.33	67.6	6.13668	6.10098	6.47735	6.73037	6.30269	6.12866	5.95582	6.82756	6.54797	6.46401	6.70293	6.57077	6.43329	6.41007	5.97545	6.40548	6.19259	6.39729	6.2211	6.00742	6.07895	77.8943
Region	Probe	Symbol	Name	Fragment Name	Sequence Clusters: Cluster Title2txt	Known Genes: Gene Symbol2txt	24943_2txt	24946_2txt	24947_2txt	24948_2txt	24949_2txt	24951_2txt	24942_2txt	24944_2txt	24954_2txt	24955_2txt	24957_2txt	25392_2txt	24939_2txt	24945_2txt	24952_2txt	25382_2txt	25386_2txt	33568_2txt	37890_2txt	log_24943_2txt	log_24946_2txt	log_24947_2txt	log_24948_2txt	log_24949_2txt	log_24951_2txt	log_24942_2txt	log_24944_2txt	log_24954_2txt	log_24955_2txt	log_24957_2txt	log_25392_2txt	log_24939_2txt	log_24945_2txt	log_24952_2txt	log_25382_2txt	log_25386_2txt	log_33568_2txt	log_37890_2txt	cons(C)	cons(S)	cons(SMD)	F Ratio_1	P-Value_1
BA10	224585_x_at	ACTG1	actin, gamma 1	224585_x_at	(Actin, beta, Actin, gamma 1)	(ACTB, ACTG1)	4313.7	3849.24	5400.82	4739.3	4797.01	5311.72	4608.01	4681.47	5798.09	6453.97	6059.42	5540.63	5446.01	5945.09	5877.72	5848.74	7497.66	6919.56	6628.27	12.0747	11.9104	12.399	12.2105	12.2279	12.375	12.1699	12.1927	12.5014	12.656	12.565	12.4358	12.411	12.5375	12.521	12.5139	12.8722	12.7565	12.6944	4735.3	5523.6	6309.01	8.46453	0.00310689
BA10	200816_s_at	PAFAH1B1	platelet-activating factor acetylhydrolase, isoform Ib, alpha subunit 45kDa	200816_s_at	(Platelet-activating factor acetylhydrolase, isoform Ib, alpha subunit 45kDa, Tyrosine 3-monooxygenase/tryptophan 5-monooxygenase activation protein, epsilon polypeptide)	PAFAH1B1	562.33	510.37	687.61	465.54	539.96	390.2	449.27	512.93	531.23	674.44	681.17	948.12	766.52	697.7	801.39	932.58	711.09	756.5	679.73	9.13527	8.9954	9.42545	8.86276	9.07671	8.60807	8.81144	9.00262	9.05319	9.39755	9.41187	9.88893	9.58218	9.44646	9.64636	9.86508	9.47389	9.5632	9.40882	526.002	632.86	763.644	6.2929	0.00963291
BA10	223101_s_at	ARPC5L	actin related protein 2/3 complex, subunit 5-like	223101_s_at	Actin related protein 2/3 complex, subunit 5-like	ARPC5L	241.31	300.33	256.73	271.72	226.78	92.89	179.76	260.97	202.19	356.35	330.99	361.74	295.36	357.88	410.56	394.82	453.3	425.89	452.73	7.91474	8.2304	8.00411	8.08598	7.82515	6.53745	7.48993	8.02774	7.65957	8.47715	8.37064	8.49881	8.20633	8.48333	8.68145	8.62505	8.82432	8.73434	8.82251	231.627	282	398.649	6.27584	0.0097254
BA10	226914_at	ARPC5L	actin related protein 2/3 complex, subunit 5-like	226914_at	Actin related protein 2/3 complex, subunit 5-like	ARPC5L	221.38	194.2	242.74	227.42	265.53	130.47	221.72	170.78	278.7	288.28	276.81	372.33	304.82	240.92	280.73	383.43	357.48	423.09	533.42	7.79038	7.6014	7.92327	7.82921	8.05273	7.02757	7.7926	7.41599	8.12257	8.17133	8.11275	8.54044	8.25181	7.91241	8.13304	8.58282	8.48172	8.72482	9.05913	213.623	268.103	360.556	6.3764	0.00919429
BA10	200065_s_at	ARF1	ADP-ribosylation factor 1	200065_s_at	ADP-ribosylation factor 1	ARF1	1651.18	636.7	1427.96	1307.84	1206.81	745.48	1203.21	1129.51	1041.09	1775.68	1193.42	2516.18	1809.91	1672.26	1453.8	2444.06	2572.83	2418.55	2956.09	10.6893	9.31447	10.4797	10.353	10.237	9.54203	10.2327	10.1415	10.0239	10.7942	10.2209	11.297	10.8217	10.7076	10.5056	11.2551	11.3291	11.2399	11.5295	1162.66	1476.52	2189.64	6.82858	0.00717668
BA10	226617_at	ARL5	ADP-ribosylation factor-like 5	226617_at	ADP-ribosylation factor-like 5	ARL5	63.28	88.53	179.92	93.45	125.85	78.72	156.3	85.43	148.59	182.23	149.13	204.43	188.06	169.57	168.95	350.96	197.03	209.06	280.15	5.98368	6.46809	7.49121	6.54612	6.97556	6.29866	7.28817	6.41667	7.21519	7.50962	7.22043	7.67546	7.55505	7.40574	7.40045	8.45516	7.62227	7.70777	8.13006	104.958	154.352	223.397	9.93718	0.00156562
BA10	228771_at	ADRBK2	adrenergic, beta, receptor kinase 2	228771_at	Adrenergic, beta, receptor kinase 2	ADRBK2	379.75	379.47	487.05	389.82	360.05	453.24	324.8	360.28	327.93	333.47	382.33	803.32	535.28	412.09	754.68	902.41	689.85	686.87	661.15	8.56891	8.56784	8.92793	8.60666	8.49205	8.82413	8.34341	8.49297	8.35724	8.38141	8.57868	9.64983	9.06415	8.68681	9.55972	9.81764	9.43014	9.42389	9.36883	408.23	422.022	663.19	7.51734	0.00499093
BA10	230454_at	ALS2CR15	amyotrophic lateral sclerosis 2 (juvenile) chromosome region, candidate 15	230454_at	Amyotrophic lateral sclerosis 2 (juvenile) chromosome region, candidate 14	(ALS2CR14, ALS2CR15)	206.43	160.64	205.39	160.2	187.09	157.4	164.78	168.47	263.46	205.41	219.44	294.74	277.29	213.2	208.33	290.53	293.37	415.3	392.63	7.68951	7.32769	7.68222	7.32373	7.54759	7.29829	7.3644	7.39635	8.04144	7.68236	7.77768	8.2033	8.11525	7.73606	7.70273	8.18254	8.19658	8.69801	8.61703	179.525	219.383	298.664	8.03088	0.00384646
BA10	226517_at	BCAT1	branched chain aminotransferase 1, cytosolic	226517_at	Branched chain aminotransferase 1, cytosolic	BCAT1	151.5	176.11	225.86	183.01	186.27	242.25	193.01	298.22	238.83	275.7	168.21	270.28	271.71	221.96	230.31	329.21	358.84	368.15	588.76	7.24317	7.46033	7.81928	7.51578	7.54125	7.92035	7.59253	8.22023	7.89984	8.10696	7.39412	8.07831	8.08592	7.79416	7.84743	8.36286	8.4872	8.52415	9.20154	194.167	240.708	338.42	6.58641	0.00818714
BA10	209682_at	CBLB	Cas-Br-M (murine) ecotropic retroviral transforming sequence b	209682_at	Cas-Br-M (murine) ecotropic retroviral transforming sequence b	CBLB	48.59	61.8	65.15	59.41	58.86	60.21	54.32	53.85	65.53	52.76	40	37.24	55.74	31.54	42.76	30.3	26.4	34.52	41.02	5.60259	5.94954	6.02569	5.89263	5.87922	5.91193	5.76341	5.75087	6.03408	5.72137	5.32193	5.21878	5.80064	4.97911	5.41819	4.92125	4.72247	5.10936	5.35826	59.0033	50.6167	37.4686	9.4024	0.00199456
BA10	203575_at	CSNK2A2	casein kinase 2, alpha prime polypeptide	203575_at	Casein kinase 2, alpha prime polypeptide	CSNK2A2	92.32	70.04	72.12	83.06	66.41	76.4	50.54	69.29	63.33	62.21	69.39	95.44	108.54	73.58	80.13	111.78	119.67	87.22	93.24	6.52857	6.13011	6.17233	6.37608	6.05333	6.2555	5.65935	6.11458	5.98482	5.95907	6.11666	6.57652	6.76208	6.20124	6.32427	6.80452	6.90292	6.44659	6.54288	76.725	68.3667	96.3086	6.61056	0.00807952
BA10	225728_at	IPO9	importin 9	225728_at	CDNA clone IMAGE:5925561, partial cds		301.18	218.52	303.63	257.78	324.2	118.18	278.86	233.63	272.51	454.02	349.46	544.19	459.48	289.25	324.79	841.9	615.4	669.18	652.73	8.23448	7.77162	8.24617	8.01	8.34074	6.88484	8.1234	7.86808	8.09017	8.82661	8.44898	9.08797	8.84386	8.17617	8.34336	9.7175	9.26538	9.38625	9.35034	253.915	355.445	550.39	6.85182	0.00708734
BA10	220864_s_at	GRIM19	cell death-regulatory protein GRIM19	220864_s_at	Cell death-regulatory protein GRIM19	GRIM19	346.53	442.88	501.49	560.39	384.03	452.67	461.14	453.56	397.95	525.91	446.62	667.93	452.98	578.28	671.41	693.85	917.55	742.15	901.33	8.43684	8.79077	8.97008	9.13029	8.58507	8.82232	8.84906	8.82515	8.63644	9.03867	8.8029	9.38355	8.8233	9.17563	9.39105	9.43848	9.84164	9.53557	9.81591	447.998	492.185	708.221	8.5751	0.0029449
BA10	223526_at	C18ORF21	chromosome 18 open reading frame 21	223526_at	Chromosome 18 open reading frame 21	C18orf21	167.58	127.54	126.38	165.65	166.69	92.79	130.1	136.67	137.68	214.52	211.17	241.16	183.31	199.15	168	272.07	280.86	269.56	252.11	7.38871	6.99481	6.98162	7.37199	7.38102	6.5359	7.02348	7.09455	7.10518	7.74497	7.72226	7.91385	7.51814	7.63771	7.39232	8.08783	8.13371	8.07446	7.97791	141.105	178.55	232.151	7.00247	0.00653759
BA10	233842_x_at	C20ORF43	chromosome 20 open reading frame 43	233842_x_at	Chromosome 20 open reading frame 43	C20orf43	341.13	303.01	350.23	324.65	296.28	275.08	369.44	395.33	347.68	379.4	432.7	416.02	449.51	370.42	375.92	483.78	336.38	486.69	668.81	8.41418	8.24322	8.45216	8.34274	8.21082	8.10371	8.5292	8.62691	8.44162	8.56757	8.75722	8.70051	8.81221	8.53302	8.55428	8.91821	8.39395	8.92686	9.38545	315.063	390.095	453.073	7.76012	0.00440801
BA10	200614_at	CLTC	clathrin, heavy polypeptide (Hc)	200614_at	Clathrin, heavy polypeptide (Hc)	CLTC	1551.79	1325.94	1542.79	1400.29	1460.8	973.09	1127.51	1267.65	1159.25	1621.88	1517.23	2015.14	1559.6	1792.96	1773.73	2036.63	2089.69	1866.99	2067.68	10.5997	10.3728	10.5913	10.4515	10.5125	9.92643	10.1389	10.3079	10.179	10.6635	10.5672	10.9767	10.607	10.8081	10.7926	10.992	11.0291	10.8665	11.0138	1375.78	1451.44	1883.9	6.83369	0.00715692
BA10	224583_at	COTL1	coactosin-like 1 (Dictyostelium)	224583_at	Coactosin-like 1 (Dictyostelium)	COTL1	67.69	59.39	98.91	88.06	52.75	110.33	80.93	104.88	125.66	45.21	113.16	126.83	140.68	120.84	114.03	177.37	170.4	149.57	198.63	6.08087	5.89215	6.62804	6.46042	5.7211	6.78568	6.3386	6.7126	6.97338	5.49857	6.82222	6.98675	7.13627	6.91695	6.83327	7.47062	7.41278	7.22468	7.63394	79.5217	99.445	153.074	8.56184	0.00296382
BA10	227189_at	CPNE5	copine V	227189_at	Copine V	CPNE5	411.54	304.85	562.03	387.66	327.51	273.15	272.89	460.01	391.35	460.24	425.93	895.91	575.54	549.64	439.02	751.55	864.98	906.77	800.39	8.68489	8.25196	9.1345	8.59865	8.35539	8.09355	8.09218	8.84552	8.61232	8.84624	8.73447	9.80721	9.16877	9.10234	8.77814	9.55373	9.75652	9.82459	9.64456	377.79	484.388	698.27	6.69105	0.0077321
BA10	200884_at	CKB	creatine kinase, brain	200884_at	Creatine kinase, brain	CKB	916.66	1044.19	776.38	1036.98	1102.52	823.31	925.28	961.31	1090.49	1111.32	1231.78	1165.62	1076.36	1257.41	1322.06	1382.83	1643.44	1297.98	1457.35	9.84024	10.0282	9.60062	10.0182	10.1066	9.68529	9.85375	9.90886	10.0908	10.1181	10.2665	10.1869	10.0719	10.2962	10.3686	10.4334	10.6825	10.3421	10.5091	950.007	1080.97	1348.2	12.407	0.000557808
BA10	213980_s_at	CTBP1	C-terminal binding protein 1	213980_s_at	C-terminal binding protein 1	CTBP1	164.36	260.26	254.66	195.53	120.62	140.28	320.98	332.35	375.11	284.21	180.43	353.3	266.87	234.58	257.39	355.96	335.29	371.43	439.65	7.36072	8.02381	7.99243	7.61125	6.91432	7.13217	8.32634	8.37656	8.55117	8.15081	7.4953	8.46475	8.05999	7.87394	8.00781	8.47557	8.38926	8.53695	8.78021	189.285	307.73	323.024	7.98061	0.00394433
BA10	224516_s_at	CXXC5	CXXC finger 5	224516_s_at	CXXC finger 5	CXXC5	606.29	439.25	665.44	692.01	685.07	565.97	678.56	566.25	585.71	833	772.52	1096.18	770.05	703.26	693.3	1408.15	1279.85	1193.69	1340.72	9.24386	8.7789	9.37816	9.43465	9.42011	9.14458	9.40633	9.1453	9.19404	9.70217	9.59343	10.0983	9.58881	9.45791	9.43734	10.4596	10.3218	10.2212	10.3888	609.005	755.37	1055.57	6.6717	0.00781407
BA10	206037_at	CCBL1	cysteine conjugate-beta lyase; cytoplasmic (glutamine transaminase K, kyneurenine aminotransferase)	206037_at	Cysteine conjugate-beta lyase; cytoplasmic (glutamine transaminase K, kyneurenine aminotransferase)	CCBL1	217.78	189.86	191.21	202.81	254.83	204.73	173.78	180.77	162.66	158.3	144.68	145.61	176.25	173.88	186.9	115.72	146.62	105.59	140.49	7.76673	7.56879	7.57901	7.66399	7.99339	7.67758	7.44112	7.49801	7.34572	7.30652	7.17672	7.18597	7.46148	7.44195	7.54612	6.85449	7.19594	6.72233	7.13432	210.203	160.967	149.35	8.92308	0.00249393
BA10	242803_at	CRIM1	cysteine-rich motor neuron 1	242803_at	Cysteine-rich motor neuron 1	CRIM1	124.53	170.72	168.83	125.6	135.51	182.56	136.11	111.31	111.42	113.5	75.11	80.54	141.18	123.94	62.88	75.97	51.18	92.05	60.56	6.96035	7.41549	7.39943	6.97269	7.08226	7.51223	7.08863	6.79844	6.79986	6.82655	6.23093	6.33163	7.14139	6.9535	5.97453	6.24736	5.67751	6.52435	5.92029	151.292	104.665	86.8229	7.53209	0.00495315
BA10	201022_s_at	DSTN	destrin (actin depolymerizing factor)	201022_s_at	Destrin (actin depolymerizing factor)	DSTN	1240.61	1087.65	1131.71	1064.9	1242.38	923.92	956.31	1212.73	1022.14	1381.76	1090.3	1568.21	1363.47	1330.08	1314.65	1506.12	1692.08	2005.21	1605.17	10.2768	10.087	10.1443	10.0565	10.2789	9.85162	9.90133	10.244	9.99738	10.4323	10.0905	10.6149	10.4131	10.3773	10.3605	10.5566	10.7246	10.9695	10.6485	1115.19	1205.24	1545.25	7.9435	0.00401838
BA10	208891_at	DUSP6	dual specificity phosphatase 6	208891_at	Dual specificity phosphatase 6	DUSP6	99.78	76.66	117.99	89.79	112.92	33.29	104.68	80.78	80.96	110.98	122.03	270.66	122.35	181.21	149.29	325.23	166.07	212.68	182.63	6.64068	6.2604	6.88252	6.48848	6.81916	5.05702	6.70984	6.33593	6.33914	6.79416	6.93109	8.08034	6.93487	7.50152	7.22197	8.34532	7.37565	7.73254	7.51278	88.405	128.348	191.351	6.36559	0.00924981
BA10	227441_s_at	EB-1	E2a-Pbx1-associated protein	227441_s_at	E2a-Pbx1-associated protein	EB-1	288.55	225.88	221.49	264.67	255.39	161.69	247.84	354.01	278.97	331.63	457.24	398.1	228.75	391.4	311.32	632.84	872.95	1174.46	559.89	8.17268	7.81941	7.7911	8.04805	7.99656	7.33709	7.95327	8.46765	8.12397	8.37343	8.83681	8.63699	7.83763	8.6125	8.28225	9.3057	9.76975	10.1978	9.129	236.278	344.632	595.944	6.83385	0.00715632
BA10	239198_at	EZH1	enhancer of zeste homolog 1 (Drosophila)	239198_at	Enhancer of zeste homolog 1 (Drosophila)	EZH1	220.98	281.02	219.07	227.98	205.05	253.32	242.32	218.59	217.88	176.85	154.71	122.02	142.26	175.82	193.65	95.73	104.79	145.12	71.51	7.78777	8.13453	7.77525	7.83276	7.67983	7.98482	7.92077	7.77208	7.76739	7.46638	7.27342	6.93097	7.15239	7.45796	7.59731	6.5809	6.71136	7.1811	6.16007	234.57	188.728	132.697	8.69277	0.00278286
BA10	208964_s_at	FADS1	fatty acid desaturase 1	208964_s_at	Fatty acid desaturase 1	FADS1	336.91	364.9	381.8	374.81	391.99	581.9	390.61	290.82	436.78	220.58	369.23	262.23	297.07	285.45	189.19	253.71	234.43	203.57	267.16	8.39622	8.51136	8.57667	8.55002	8.61467	9.18463	8.60958	8.18398	8.77076	7.78516	8.52838	8.03469	8.21466	8.15709	7.56369	7.98704	7.87301	7.66938	8.06156	405.385	328.375	247.226	8.91858	0.00249924
BA10	208868_s_at	GABARAPL1	GABA(A) receptor-associated protein like 1	208868_s_at	GABA(A) receptor-associated protein like 1	GABARAPL1	132.17	200.21	225.75	180.93	187.41	144.78	123	198.27	173.3	287.32	185.35	232.6	262.91	218.3	285.53	466.75	382.27	197.62	319.73	7.04625	7.64537	7.81858	7.49929	7.55005	7.17772	6.94251	7.63132	7.43713	8.16651	7.53411	7.86171	8.03843	7.77017	8.1575	8.86651	8.57845	7.62659	8.32071	178.542	199.973	304.73	6.71721	0.00762281
BA10	200009_at	GDI2	GDP dissociation inhibitor 2	200009_at	GDP dissociation inhibitor 2	GDI2	848.19	503.76	748.63	771.63	709.88	721.11	729.35	699.31	713.11	821.82	952.66	1258.53	1009.94	959.09	814.33	1341.95	1444.58	1151.84	1535.56	9.72824	8.97659	9.54811	9.59177	9.47143	9.49408	9.51047	9.44979	9.47798	9.68268	9.89582	10.2975	9.98005	9.90552	9.66947	10.3901	10.4964	10.1697	10.5845	717.2	862.463	1179.61	8.53823	0.00299784
BA10	236538_at	GRIA2	glutamate receptor, ionotropic, AMPA 2	236538_at	Glutamate receptor, ionotropic, AMPA 2	GRIA2	482.51	370.32	800.46	535.81	587.22	215.17	478.64	449.85	528.66	668.09	757.43	821.12	860.46	690.75	636.78	1255.04	1131.64	1530.72	1079.38	8.91441	8.53263	9.64469	9.06558	9.19776	7.74933	8.9028	8.8133	9.0462	9.3839	9.56497	9.68145	9.74896	9.43202	9.31465	10.2935	10.1442	10.58	10.076	498.582	617.298	1026.4	7.93471	0.00403615
BA10	203395_s_at	HES1	hairy and enhancer of split 1, (Drosophila)	203395_s_at	Hairy and enhancer of split 1, (Drosophila)	HES1	77.03	112.04	94.59	57.67	79.15	73.1	145.26	81.41	74.14	41.88	102.46	52.56	84.76	31.26	56.18	22.05	46.78	29.25	37.77	6.26735	6.80787	6.56362	5.84975	6.30652	6.1918	7.18249	6.34713	6.21218	5.38819	6.67892	5.71589	6.40531	4.96625	5.81198	4.46271	5.54782	4.87036	5.23917	82.2633	82.9517	44.0071	6.37972	0.00917735
BA10	223051_at	HSPC182	HSPC182 protein	223051_at	HSPC182 protein	HSPC182	254.62	183.33	235.53	205.41	172.82	236.9	266.99	236.5	232.17	372.34	213.81	339.8	363.85	281.01	275.91	385.16	338.81	582.21	507.35	7.9922	7.5183	7.87977	7.68236	7.43313	7.88813	8.06064	7.8857	7.85904	8.54048	7.74019	8.40854	8.5072	8.13448	8.10805	8.58931	8.40433	9.1854	8.98684	214.768	276.935	390.614	10.2128	0.00138579
BA10	208091_s_at	DKFZP564K0822	hypothetical protein DKFZp564K0822	208091_s_at	Hypothetical protein DKFZp564K0822	DKFZP564K0822	294.1	342.35	359.95	347.96	351.97	411.11	401.96	338.43	401.06	421.08	418.11	568.92	483	450.65	571.91	537.16	504.62	613.39	712.63	8.20016	8.41933	8.49165	8.44278	8.45931	8.68338	8.65091	8.40271	8.64767	8.71795	8.70774	9.15208	8.91588	8.81586	9.15964	9.06921	8.97905	9.26066	9.47701	351.24	424.927	553.337	15.4005	0.000186606
BA10	239949_at	FLJ10916	hypothetical protein FLJ10916	239949_at	Hypothetical protein FLJ10916	FLJ10916	436.3	334.27	520.41	435.09	522.12	536.5	390.41	399.55	335.85	367.45	352.46	239.26	277.5	308.05	369.91	277.72	241.19	160.19	150.25	8.76918	8.38487	9.0235	8.76517	9.02824	9.06743	8.60885	8.64223	8.39167	8.5214	8.46132	7.90244	8.11634	8.26702	8.53103	8.11749	7.91403	7.32364	7.23122	464.115	347.497	254.973	10.2715	0.00135058
BA10	227450_at	FLJ32115	hypothetical protein FLJ32115	227450_at	Hypothetical protein FLJ32115	FLJ32115	267.55	230.4	315.4	387.81	328.41	327.42	280.38	265.49	263.12	198.53	250.63	143.44	229.65	267.58	186.9	103.15	145.59	131.78	71.93	8.06366	7.848	8.30104	8.59921	8.35935	8.355	8.13124	8.05251	8.03958	7.63321	7.96941	7.1643	7.84329	8.06383	7.54612	6.6886	7.18577	7.04199	6.16852	309.498	233.598	162.369	7.72819	0.00448011
BA10	212279_at	MAC30	hypothetical protein MAC30	212279_at	Hypothetical protein MAC30	MAC30	202.19	198.78	176.05	203.01	179.13	215.36	198.85	206.24	146.67	205.2	107.76	178.84	131.55	136.89	112.57	131.67	146.68	146.17	126.62	7.65957	7.63503	7.45984	7.66541	7.48486	7.75061	7.63554	7.68818	7.19643	7.68089	6.75168	7.48253	7.03947	7.09687	6.81468	7.04078	7.19653	7.1915	6.98436	195.753	173.927	133.164	9.76173	0.0016937
BA10	225268_at	KPNA4	karyopherin alpha 4 (importin alpha 3)	225268_at	Karyopherin alpha 4 (importin alpha 3)	KPNA4	187	141.52	191.87	136	199.62	202.85	188.44	238.17	233.41	198.79	213.22	371.86	337.58	271.61	193.59	326.54	323.45	367.31	454.9	7.54689	7.14486	7.58399	7.08746	7.64111	7.66427	7.55796	7.89585	7.86672	7.6351	7.7362	8.53862	8.39909	8.08539	7.59686	8.35112	8.3374	8.52085	8.82941	176.477	240.648	324.997	10.3903	0.00128238
BA10	229294_at	JPH3	junctophilin 3	229294_at	Kelch domain containing 4	(JPH3, KLHDC4)	998.57	893.71	1060.79	1083.18	944.97	1008.96	941.32	1433.79	954.93	1494.16	1181.04	1770.58	1156.47	1328.62	1237.61	1754.55	1644.69	1934.6	1351.21	9.96372	9.80366	10.0509	10.0811	9.88412	9.97865	9.87854	10.4856	9.89925	10.5451	10.2058	10.79	10.1755	10.3757	10.2733	10.7769	10.6836	10.9178	10.4	998.363	1295.97	1486.82	6.66251	0.00785333
BA10	201105_at	LGALS1	lectin, galactoside-binding, soluble, 1 (galectin 1)	201105_at	Lectin, galactoside-binding, soluble, 1 (galectin 1)	LGALS1	368.96	255.09	415.18	335.17	327.25	306.74	333.23	315.97	288.19	455.06	277.07	363.4	394.09	527.6	548.87	617.64	804.65	734.28	932.2	8.52732	7.99486	8.69759	8.38875	8.35425	8.26087	8.38038	8.30364	8.17088	8.82991	8.11411	8.50541	8.62238	9.0433	9.10032	9.27062	9.65222	9.52019	9.86449	334.732	338.82	651.333	17.7731	8.61768e-05
BA10	202822_at	LPP	LIM domain containing preferred translocation partner in lipoma	202822_at	LIM domain containing preferred translocation partner in lipoma	LPP	232.09	149.61	170.93	182.29	169.63	195.49	220.72	236.77	209.32	166.9	183.5	106.39	116.45	150.59	160.62	98.2	104.5	96.87	131.74	7.85854	7.22506	7.41726	7.51009	7.40625	7.61095	7.78607	7.88734	7.70957	7.38284	7.51964	6.73322	6.86357	7.23448	7.32751	6.61765	6.70736	6.59798	7.04155	183.34	187.267	122.71	7.56694	0.00486511
BA10	224621_at	MAPK1	mitogen-activated protein kinase 1	224621_at	Mitogen-activated protein kinase 1	MAPK1	995.58	892.69	1246.29	970.94	1035.4	939.74	892.84	1178.65	1148.19	1388.69	1266.92	1896.74	1762.16	1116.03	1026.31	2184.21	1785.79	1893.63	2094.2	9.95939	9.80202	10.2834	9.92324	10.016	9.87612	9.80226	10.2029	10.1651	10.4395	10.3071	10.8893	10.7831	10.1242	10.0033	11.0929	10.8023	10.8869	11.0322	1013.44	1295.34	1694.62	6.63984	0.00795114
BA10	226048_at	MAPK8	mitogen-activated protein kinase 8	226048_at	Mitogen-activated protein kinase 8	MAPK8	200.54	232.62	184.8	259.97	188.14	135.38	221	299.69	210.65	283.11	290.51	256.28	285.4	275.08	305.23	275.09	287.8	252.4	283.34	7.64775	7.86183	7.52982	8.0222	7.55566	7.08087	7.7879	8.22733	7.7187	8.14522	8.18244	8.00158	8.15684	8.10371	8.25375	8.10376	8.16892	7.97957	8.14639	200.242	260.207	280.62	9.15819	0.00223331
BA10	225781_at	MAPK9	mitogen-activated protein kinase 9	225781_at	Mitogen-activated protein kinase 9	MAPK9	574.53	490.71	678.75	708.15	542.23	378.26	523.68	689.01	519.69	955.71	700.16	966.89	645.7	738.21	728.77	1197	1388.6	1175.34	1044.67	9.16624	8.93873	9.40674	9.46791	9.08276	8.56323	9.03254	9.42838	9.02151	9.90043	9.45154	9.91721	9.33472	9.52789	9.50932	10.2252	10.4394	10.1989	10.0288	562.105	725.857	988.327	6.68905	0.00774051
BA10	224561_s_at	MORF4L1	mortality factor 4 like 1	224561_s_at	Mortality factor 4 like 1	MORF4L1	1772.49	1028.82	1378.34	1773.75	1493.19	1371.13	1381.9	1617.74	1445.84	1958.7	1619.55	2513.26	2411.78	1943.3	1509.32	2151.16	2829.23	2601.45	4335.7	10.7916	10.0068	10.4287	10.7926	10.5442	10.4212	10.4324	10.6598	10.4977	10.9357	10.6614	11.2953	11.2359	10.9243	10.5597	11.0709	11.4662	11.3451	12.082	1469.62	1756.16	2540.28	6.52378	0.00847389
BA10	222423_at	NDFIP1	Nedd4 family interacting protein 1	222423_at	Nedd4 family interacting protein 1	NDFIP1	1299.43	928.06	1450.31	1135.58	1132.07	895.21	1199.96	1259.15	1282.43	1708.3	1333.46	2186.64	1950.44	1396.4	1327.69	2135.27	1990.84	2892.44	2908.55	10.3437	9.85807	10.5021	10.1492	10.1447	9.80608	10.2288	10.2982	10.3247	10.7383	10.381	11.0945	10.9296	10.4475	10.3747	11.0602	10.9592	11.4981	11.5061	1140.11	1494.99	2085.95	8.49576	0.00306015
BA10	228547_at	NRXN1	neurexin 1	228547_at	Neurexin 1	NRXN1	914.99	536.12	894.27	810.58	914.29	579.48	773.2	694.43	815.36	940.93	975.15	1440.09	1037.76	1073.66	783.31	1395.91	1469.58	1653.61	1645.22	9.83761	9.06641	9.80457	9.66281	9.83651	9.17862	9.5947	9.43969	9.67129	9.87794	9.92948	10.4919	10.0193	10.0683	9.61344	10.447	10.5212	10.6914	10.6841	774.955	939.86	1294.15	6.24269	0.00990794
BA10	213479_at	NPTX2	neuronal pentraxin II	213479_at	Neuronal pentraxin II	NPTX2	295.62	251.76	328.23	321.13	299.11	119.83	154.28	135.76	183.12	370.87	174.12	608.2	361.74	364.75	398.53	760.56	718.67	456.04	830.83	8.2076	7.97591	8.35856	8.32701	8.22453	6.90484	7.26941	7.08491	7.51665	8.53477	7.44394	9.2484	8.49881	8.51076	8.63855	9.57092	9.48919	8.83302	9.69841	269.28	271.058	555.874	6.43911	0.00887968
BA10	200077_s_at	OAZ1	ornithine decarboxylase antizyme 1	200077_s_at	Ornithine decarboxylase antizyme 1	OAZ1	2961.62	2464.69	3173.06	3250.76	3001.93	2859.08	3184.8	4240.54	3241.69	3947.52	3577.21	4034.83	3786.77	3698.97	3941.78	4283.75	4421.13	5140.81	5719.32	11.5322	11.2672	11.6317	11.6666	11.5517	11.4813	11.637	12.05	11.6625	11.9467	11.8046	11.9783	11.8868	11.8529	11.9446	12.0647	12.1102	12.3278	12.4816	2951.86	3704.43	4427.5	14.7283	0.000235606
BA10	226507_at	PAK1	p21/Cdc42/Rac1-activated kinase 1 (STE20 homolog, yeast)	226507_at	P21/Cdc42/Rac1-activated kinase 1 (STE20 homolog, yeast)	PAK1	892.78	563.33	1047.19	847.87	912.48	389.62	707.43	889.08	640.24	1443.15	1031.5	1590.46	1140.85	1300.73	1243.1	1865.61	1989.52	2267.6	2085.7	9.80216	9.13784	10.0323	9.7277	9.83365	8.60592	9.46644	9.79617	9.32247	10.495	10.0105	10.6352	10.1559	10.3451	10.2797	10.8654	10.9582	11.147	11.0263	775.545	1050.31	1699.02	9.26004	0.00213003
BA10	200006_at	PARK7	Parkinson disease (autosomal recessive, early onset) 7	200006_at	Parkinson disease (autosomal recessive, early onset) 7	PARK7	900.33	961.1	1170.43	1038.3	843.64	1049.55	1059.89	1134.43	958.96	1194.89	986.49	1515.44	1081.53	1188.82	1104.11	1692.24	1708.16	2055.28	2068.38	9.81431	9.90854	10.1928	10.02	9.72048	10.0356	10.0497	10.1478	9.90533	10.2227	9.94616	10.5655	10.0789	10.2153	10.1087	10.7247	10.7382	11.0051	11.0143	993.892	1141.68	1556.93	6.9715	0.00664655
BA10	200006_at	PARK7	Parkinson disease (autosomal recessive, early onset) 7	200006_at	Parkinson disease (autosomal recessive, early onset) 7	PARK7	1558.65	975.83	1942.31	1580.61	1908.25	1565.23	1705.43	1713.38	1770.83	2002.43	1692.91	2998.56	2382.14	2108.5	1896.07	3077.61	3432.26	4609.88	4598.25	10.6061	9.93049	10.9236	10.6263	10.898	10.6122	10.7359	10.7426	10.7902	10.9675	10.7253	11.5501	11.218	11.042	10.8888	11.5876	11.7449	12.1705	12.1669	1588.48	1980.59	3157.82	8.77422	0.00267658
BA10	207081_s_at	PIK4CA	phosphatidylinositol 4-kinase, catalytic, alpha polypeptide	207081_s_at	Phosphatidylinositol 4-kinase, catalytic, alpha polypeptide	PIK4CA	351.99	439.93	529.23	594.9	479.77	279.4	352.92	438.28	375.73	587.3	489.44	653.8	518.91	613.76	681.35	772.18	845.91	608.81	757.6	8.45939	8.78113	9.04775	9.2165	8.9062	8.12619	8.4632	8.77571	8.55355	9.19795	8.93499	9.35271	9.01934	9.26153	9.41225	9.59279	9.72436	9.24985	9.56529	445.87	482.912	685.503	7.02119	0.0064727
BA10	202880_s_at	PSCD1	pleckstrin homology, Sec7 and coiled-coil domains 1(cytohesin 1)	202880_s_at	Pleckstrin homology, Sec7 and coiled-coil domains 1(cytohesin 1)	PSCD1	63.45	66.78	64.36	84.9	59.07	72.52	80.74	89.06	95.09	101.86	92.1	84.21	73.48	37.16	82.63	62.59	57.54	61.2	68.3	5.98755	6.06134	6.00809	6.40769	5.88435	6.18031	6.33521	6.47671	6.57122	6.67044	6.52513	6.39592	6.19928	5.21568	6.36859	5.96786	5.84649	5.93546	6.09381	68.5133	90.51	63.2714	7.80429	0.00431042
BA10	235860_at	KCMF1	potassium channel modulatory factor 1	235860_at	Potassium channel modulatory factor 1	KCMF1	243.68	226.13	188.59	199.7	172.7	256.61	254.92	244.79	216.53	199.36	127.28	179.03	121.38	186.26	189.79	116.74	117.83	93.37	60.23	7.92884	7.82101	7.55911	7.64169	7.43212	8.00343	7.9939	7.9354	7.75842	7.63923	6.99186	7.48406	6.92339	7.54117	7.56826	6.86716	6.88056	6.54489	5.91241	214.568	203.652	126.514	7.76962	0.00438683
BA10	213791_at	PENK	proenkephalin	213791_at	Proenkephalin	PENK	121.75	171.89	172.8	166.07	123.89	123.2	118.49	138.43	120.53	165.88	106.82	102.79	103.73	105.26	69.91	96.54	57.32	105.65	80.37	6.92778	7.42534	7.43296	7.37565	6.95292	6.94486	6.88862	7.11301	6.91325	7.374	6.73904	6.68356	6.69669	6.71781	6.12743	6.59305	5.84097	6.72315	6.32859	146.6	125.49	88.3971	11.1459	0.000929219
BA10	207463_x_at	PRSS3	protease, serine, 3 (mesotrypsin)	207463_x_at	Protease, serine, 3 (mesotrypsin)	PRSS3	145.03	149.94	150.71	143.69	160.59	130.42	157.95	123.24	109.89	138.72	144.51	154.16	149.17	164.36	166.44	179.46	177.27	249.66	175.65	7.18021	7.22824	7.23563	7.16682	7.32724	7.02702	7.30332	6.94533	6.77992	7.11603	7.17503	7.26828	7.22081	7.36072	7.37886	7.48752	7.4698	7.96382	7.45656	146.73	138.078	180.287	7.08296	0.00626364
BA10	238719_at	PPP2CA	protein phosphatase 2 (formerly 2A), catalytic subunit, alpha isoform	238719_at	Protein phosphatase 2 (formerly 2A), catalytic subunit, alpha isoform	PPP2CA	143.32	110.68	162.38	118.5	163.03	153.53	186.78	139.63	180.99	204.73	178.33	213.32	326.85	212.97	202.7	177.19	273.1	284.59	209.06	7.1631	6.79025	7.34323	6.88874	7.34899	7.26238	7.5452	7.12547	7.49977	7.67758	7.47841	7.73688	8.35248	7.73451	7.6632	7.46915	8.09329	8.15274	7.70777	141.907	183.963	240.923	12.9097	0.000459123
BA10	200733_s_at	PTP4A1	protein tyrosine phosphatase type IVA, member 1	200733_s_at	Protein tyrosine phosphatase type IVA, member 1	PTP4A1	57.22	51.04	62.55	49.58	59.97	56.21	40.41	90.4	49.12	69.4	52.84	80.97	84.7	84.29	81	83.71	80.11	84.7	93.87	5.83845	5.67356	5.96694	5.63169	5.90617	5.81276	5.33664	6.49825	5.61824	6.11686	5.72356	6.33932	6.40429	6.39729	6.33985	6.38733	6.32391	6.40429	6.55259	56.095	63.8567	84.6257	9.1187	0.00227486
BA10	221466_at	P2RY4	pyrimidinergic receptor P2Y, G-protein coupled, 4	221466_at	Pyrimidinergic receptor P2Y, G-protein coupled, 4	P2RY4	121.65	111.3	99.12	132.72	74.51	112.57	98.22	93	81.17	84.55	77.79	52.21	71.45	59.11	94.91	60.72	57.76	74.74	36.32	6.92659	6.79831	6.6311	7.05224	6.21936	6.81468	6.61794	6.53916	6.34288	6.40173	6.28151	5.70625	6.15886	5.88533	6.56849	5.9241	5.852	6.22381	5.18269	108.645	81.1567	65.0014	7.47887	0.00509102
BA10	207791_s_at	RAB1A	RAB1A, member RAS oncogene family	207791_s_at	RAB1A, member RAS oncogene family	RAB1A	106.11	86.55	115.87	110.14	148.31	91.48	92.78	95.99	99.31	107.79	97.66	191.02	152.4	136.18	151.56	224.26	192.21	117.4	255.55	6.72942	6.43546	6.85636	6.78319	7.21247	6.51538	6.53574	6.58481	6.63387	6.75208	6.6097	7.57758	7.25172	7.08937	7.24375	7.80903	7.58654	6.87529	7.99746	109.743	114.092	175.651	6.74383	0.00751342
BA10	212677_s_at	KIAA0582	KIAA0582	212677_s_at	RAB1A, member RAS oncogene family	RAB1A	223.76	210.93	149.24	221.85	189.54	219.3	245.07	217.93	189.78	275.81	201.6	241.49	206.25	144.6	168.88	125.48	173.17	122.93	93.14	7.80581	7.72062	7.22149	7.79344	7.56636	7.77676	7.93705	7.76772	7.56818	8.10753	7.65535	7.91582	7.68825	7.17592	7.39985	6.97131	7.43605	6.94169	6.54133	202.437	228.613	147.779	9.22645	0.00216348
BA10	225585_at	RAP2A	RAP2A, member of RAS oncogene family	225585_at	RAP2A, member of RAS oncogene family	RAP2A	660.64	460.47	656.81	583.44	782.59	536.02	656.08	673.35	651.07	853.6	835.24	1543.9	1169.23	832.43	806.18	1688.55	1119.67	911.36	1461.28	9.36772	8.84696	9.35933	9.18844	9.61211	9.06614	9.35773	9.39521	9.34667	9.73742	9.70605	10.5924	10.1913	9.70119	9.65496	10.7216	10.1289	9.83188	10.513	613.328	868.873	1141.24	7.80977	0.00429849
BA10	230563_at	RASGEF1A	RasGEF domain family, member 1A	230563_at	RasGEF domain family, member 1A	RASGEF1A	316.79	271.46	445.53	472.85	312.57	392.28	444.7	447.56	333.49	561.92	490.06	756.16	566.81	468.27	475.13	779.97	731.3	1106.77	967.3	8.30738	8.0846	8.79938	8.88524	8.28804	8.61574	8.79669	8.80594	8.3815	9.13422	8.93681	9.56255	9.14672	8.8712	8.89218	9.60727	9.51432	10.1121	9.91782	368.58	505.648	727.936	8.50947	0.00303987
BA10	219549_s_at	RTN3	reticulon 3	219549_s_at	Reticulon 3	(MGC3032, RTN3)	1907.16	1147.87	1591.69	1785.09	1618.94	983.17	1698.41	1636.91	1331.99	2198.28	2192.39	2540.67	1662.56	2192.47	2360.23	2684.06	2848.8	2543.22	2112.93	10.8972	10.1647	10.6363	10.8018	10.6608	9.9413	10.73	10.6768	10.3794	11.1022	11.0983	11.311	10.6992	11.0983	11.2047	11.3902	11.4761	11.3124	11.045	1505.65	1933.11	2343.47	6.51394	0.00851995
BA10	224617_at	ROD1	ROD1 regulator of differentiation 1 (S. pombe)	224617_at	ROD1 regulator of differentiation 1 (S. pombe)	ROD1	129.64	124.75	140.21	132.83	119.53	88.76	129.54	135.58	144.47	108.69	150.87	172.01	250.34	151.52	127.27	200.77	173.65	169.25	267.18	7.01837	6.9629	7.13145	7.05344	6.90123	6.47184	7.01725	7.083	7.17463	6.76408	7.23716	7.42635	7.96774	7.24336	6.99175	7.6494	7.44004	7.40301	8.06167	122.62	140.193	191.426	7.34055	0.00547006
BA10	214853_s_at	SHC1	SHC (Src homology 2 domain containing) transforming protein 1	214853_s_at	SHC (Src homology 2 domain containing) transforming protein 1	SHC1	210.63	179.35	158.62	130.92	148.86	170.09	168.62	163.35	134.91	150.64	249.19	110.41	123.96	90.97	124.95	111.96	93.39	81.47	95.35	7.71857	7.48663	7.30943	7.03254	7.21781	7.41015	7.39763	7.35182	7.07585	7.23496	7.9611	6.78673	6.95373	6.50732	6.96521	6.80684	6.5452	6.3482	6.57516	166.412	162.853	103.15	11.1961	0.000909962
BA10	243213_at	STAT3	signal transducer and activator of transcription 3 (acute-phase response factor)	243213_at	Signal transducer and activator of transcription 3 (acute-phase response factor)	STAT3	152.91	185.68	79.64	130.24	121.98	110.1	103.89	138.32	116.69	91.66	104.34	66.55	84.26	87.29	93.87	84.68	70.5	71.78	58.28	7.25654	7.53667	6.31542	7.02503	6.9305	6.78267	6.69891	7.11187	6.86654	6.51822	6.70515	6.05637	6.39678	6.44774	6.55259	6.40395	6.13955	6.16551	5.86493	130.092	103.575	78.6657	6.79436	0.00731054
BA10	230144_at	GRIA3	glutamate receptor, ionotrophic, AMPA 3	230144_at	Similar to Histone H3.3	na	225.91	189.46	225.72	223.92	279.03	146.08	272.14	233.06	246.22	350.09	263.07	614.82	451.94	256.3	245.65	652.01	683.01	733.95	634.77	7.81961	7.56575	7.81839	7.80684	8.12428	7.19061	8.08821	7.86456	7.9438	8.45158	8.0393	9.26402	8.81999	8.00169	7.94046	9.34875	9.41576	9.51954	9.31009	215.02	329.9	522.519	7.92569	0.00405446
BA10	225361_x_at	LOC159090	similar to hypothetical protein MGC17347	225361_x_at	Similar to hypothetical protein MGC17347	LOC159090	168.96	93.69	220.72	239.68	188.13	199.83	253.29	232.73	279.48	269.32	216.81	445.48	408.83	287.67	198.11	366.85	384.66	494.95	497.06	7.40054	6.54982	7.78607	7.90497	7.55559	7.64263	7.98465	7.86251	8.1266	8.07318	7.76029	8.79922	8.67536	8.16827	7.63016	8.51905	8.58744	8.95114	8.95728	185.168	282.852	376.876	8.62438	0.00287579
BA10	201920_at	SLC20A1	solute carrier family 20 (phosphate transporter), member 1	201920_at	Solute carrier family 20 (phosphate transporter), member 1	SLC20A1	136.89	118.51	133.36	130.16	152.71	105.55	142.48	81.9	121.23	113.87	113.35	180.44	172.09	199.9	167.91	140.08	235.43	176.32	210.34	7.09687	6.88887	7.05918	7.02414	7.25465	6.72178	7.15462	6.35579	6.9216	6.83124	6.82464	7.49538	7.42702	7.64313	7.39154	7.13011	7.87915	7.46205	7.71658	129.53	125.545	186.01	8.73267	0.00273023
BA10	210854_x_at	SLC6A8	solute carrier family 6 (neurotransmitter transporter, creatine), member 8	210854_x_at	Solute carrier family 6 (neurotransmitter transporter, creatine), member 8	SLC6A8	177.24	182.73	214.11	126.85	182.19	237.7	164.3	163.34	146.79	113.81	174.96	116.57	122.57	135.63	110.91	162.68	118.92	104.8	67.4	7.46956	7.51357	7.74221	6.98698	7.5093	7.893	7.36019	7.35173	7.19761	6.83048	7.45088	6.86505	6.93746	7.08353	6.79325	7.34589	6.89385	6.7115	6.07468	186.803	146.628	117.559	6.88304	0.00696925
BA10	212780_at	SOS1	son of sevenless homolog 1 (Drosophila)	212780_at	Son of sevenless homolog 1 (Drosophila)	SOS1	82.72	71	78.25	80.55	90.05	70.17	64.94	84.39	66.91	60.91	68.04	65.76	72.38	42.16	64.69	53.32	52.44	52.83	53.52	6.37016	6.14975	6.29002	6.33181	6.49266	6.13278	6.02104	6.399	6.06415	5.92861	6.08831	6.03914	6.17752	5.3978	6.01547	5.7366	5.7126	5.72328	5.74201	78.79	68.4917	55.9057	11.5073	0.000800097
BA10	225272_at	SAT2	spermidine/spermine N1-acetyltransferase 2	225272_at	Spermidine/spermine N1-acetyltransferase 2	SAT2	346.43	284.76	412.4	344.02	382.18	328.05	273.04	427.81	406.79	450.28	422.46	556.41	391.38	490.4	420.75	612.42	633.12	767.29	993.6	8.43642	8.1536	8.6879	8.42635	8.57811	8.35777	8.09297	8.74083	8.66814	8.81468	8.72267	9.12001	8.61243	8.93782	8.71682	9.25838	9.30633	9.58363	9.95652	349.64	422.798	615.566	7.36174	0.00541
BA10	200044_at	SFRS9	splicing factor, arginine/serine-rich 9	200044_at	Splicing factor, arginine/serine-rich 9	SFRS9	321.12	283.22	332.01	362.21	407.2	324.33	252.55	351.91	322.2	417.65	418.08	630.95	436.32	362.5	464.21	606.1	575.85	669.45	860.17	8.32697	8.14578	8.37508	8.50068	8.66959	8.34132	7.98043	8.45906	8.33181	8.70615	8.70763	9.30138	8.76924	8.50184	8.85863	9.24341	9.16955	9.38683	9.74848	338.348	398.89	567.8	6.36552	0.00925018
BA10	227625_s_at	STUB1	STIP1 homology and U-Box containing protein 1	227625_s_at	STIP1 homology and U-Box containing protein 1	STUB1	1689.4	1160.13	2094.8	1885.76	2018.73	1818.61	1965.91	1896.18	2014.22	2536.2	2028.39	3048.15	2261.18	2446.41	2208.75	2903.91	3576.31	4321.85	4895.38	10.7223	10.1801	11.0326	10.8809	10.9792	10.8286	10.941	10.8889	10.976	11.3085	10.9861	11.5737	11.1429	11.2565	11.109	11.5038	11.8043	12.0774	12.2572	1777.9	2248.18	3230.54	8.39366	0.00321598
BA10	233049_x_at	STUB1	STIP1 homology and U-Box containing protein 1	233049_x_at	STIP1 homology and U-Box containing protein 1	STUB1	969.24	732.29	1101.95	990.33	991.21	1004.51	1036.04	1170.47	1138.78	1385.61	1159.49	1491.16	1145.71	1285.67	1132.85	1601.6	1939.57	2457.64	1838.18	9.92071	9.51627	10.1058	9.95177	9.95305	9.97228	10.0169	10.1929	10.1533	10.4363	10.1793	10.5422	10.162	10.3283	10.1457	10.6453	10.9215	11.2631	10.8441	964.922	1230.26	1628.75	8.96284	0.00244755
BA10	226572_at	SOCS7	suppressor of cytokine signaling 7	226572_at	Suppressor of cytokine signaling 7	SOCS7	187.26	149.19	164.67	121.14	113.77	134.98	152.42	119.51	164.53	250.74	100.82	205.29	185.76	139.07	246.9	289.14	269.99	527.62	414.43	7.5489	7.22101	7.36343	6.92053	6.82998	7.0766	7.25191	6.90099	7.36221	7.97005	6.65564	7.68152	7.5373	7.11967	7.94778	8.17563	8.07676	9.04336	8.69498	145.168	165.552	296.13	6.40922	0.00902807
BA10	229039_at	SYN2	synapsin II	229039_at	Synapsin II	SYN2	2064.39	1534.16	2774.93	2247.42	2725.74	1403.86	1765.4	2500.36	2604.7	3417.72	2275.54	3538.47	3516.64	3333.97	2462.16	3392.09	3982.03	5776.78	4508.25	11.0115	10.5832	11.4382	11.1341	11.4124	10.4552	10.7858	11.2879	11.3469	11.7388	11.152	11.7889	11.78	11.703	11.2657	11.728	11.9593	12.4961	12.1384	2125.08	2683.7	3853.13	8.02307	0.00386149
BA10	223529_at	SYT4	synaptotagmin IV	223529_at	Synaptotagmin IV	SYT4	934.77	833.68	1143.97	1114.48	1016.82	363.88	1011.8	983.59	865.88	1626.59	1141.41	1470.71	1628.76	1227.63	1405.51	1927.24	1802.73	2996.08	1602.51	9.86847	9.70335	10.1598	10.1222	9.98985	8.50732	9.98271	9.94191	9.75802	10.6676	10.1566	10.5223	10.6696	10.2617	10.4569	10.9123	10.816	11.5489	10.6461	901.267	1183.33	1798.64	7.8694	0.00417096
BA10	205104_at	SNPH	syntaphilin	205104_at	Syntaphilin	SNPH	260.93	253.83	192.25	250.25	255.71	278.55	295.55	382.75	261.8	319.92	324.55	350.23	256.57	327.81	384.6	322.24	385.13	331.85	296.09	8.02752	7.98772	7.58684	7.96723	7.99836	8.12179	8.20726	8.58026	8.03232	8.32157	8.3423	8.45216	8.00321	8.35672	8.58721	8.33199	8.5892	8.37439	8.20989	248.587	322.467	329.184	8.23506	0.00347607
BA10	225537_at	TRAPPC6B	trafficking protein particle complex 6B	225537_at	Trafficking protein particle complex 6B	TRAPPC6B	167.05	154	171.83	146.34	151.57	108.77	130.61	155.74	161.46	193.1	229.56	419.85	239.9	193.56	220.03	388.22	416.24	347.02	376.65	7.38414	7.26679	7.42484	7.19318	7.24384	6.76514	7.02912	7.283	7.33503	7.5932	7.84273	8.71373	7.90629	7.59664	7.78156	8.60073	8.70127	8.43887	8.55708	149.927	215.053	311.66	8.23157	0.00348205
BA10	225876_at	DJ462O23.2	hypothetical protein dJ462O23.2	225876_at	Transcribed locus	DJ462O23.2	272.84	261.67	319.61	274.11	203.77	236.4	311.72	305.26	291.55	381.65	379.89	337.27	366.63	280.07	330.56	351.03	605.79	544.08	448.4	8.09191	8.03161	8.32017	8.09861	7.6708	7.88509	8.28411	8.25389	8.1876	8.57611	8.56944	8.39776	8.51818	8.12964	8.36877	8.45545	9.24267	9.08768	8.80864	261.4	334.557	418.08	7.90036	0.00410644
BA10	209108_at	TM4SF6	transmembrane 4 superfamily member 6	209108_at	Transmembrane 4 superfamily member 6	TM4SF6	121.52	100.36	111.13	107.5	143.28	144.2	142.13	91.96	133.08	95.42	91.65	80.57	102.63	87.68	104.77	66.37	55.62	76.31	67.91	6.92505	6.64904	6.7961	6.74819	7.16269	7.17193	7.15107	6.52293	7.05615	6.57622	6.51806	6.33217	6.68131	6.45418	6.71108	6.05246	5.79753	6.2538	6.08555	121.332	105.802	80.1843	6.95092	0.00672009
BA10	225387_at	TM4SF9	transmembrane 4 superfamily member 9	225387_at	Transmembrane 4 superfamily member 9	TM4SF9	364.7	158.16	461.94	269.34	502.33	215.06	224.01	349.54	216.69	406.03	383.32	681.63	600.78	441.63	382.89	767.95	789.42	834.64	905.35	8.51057	7.30524	8.85156	8.07328	8.97249	7.74859	7.80742	8.44931	7.75949	8.66544	8.5824	9.41285	9.23069	8.78669	8.58079	9.58487	9.62465	9.70501	9.82233	328.588	376.87	674.666	6.57439	0.00824133
BA10	226186_at	TMOD2	tropomodulin 2 (neuronal)	226186_at	Tropomodulin 2 (neuronal)	TMOD2	626.61	424.93	683.07	745.26	560.76	558.42	514.54	606.19	547.2	853.57	767.74	1136.55	1060.16	704.43	681.76	1241.1	1114.87	1282.76	1490.2	9.29142	8.73108	9.41589	9.5416	9.13124	9.12521	9.00714	9.24363	9.09592	9.73737	9.58447	10.1504	10.0501	9.46031	9.41312	10.2774	10.1227	10.325	10.5413	599.842	737.632	1082.18	7.45186	0.00516265
BA10	208743_s_at	YWHAB	tyrosine 3-monooxygenase/tryptophan 5-monooxygenase activation protein, beta polypeptide	208743_s_at	Tyrosine 3-monooxygenase/tryptophan 5-monooxygenase activation protein, beta polypeptide	YWHAB	235.28	148.51	188.71	71.51	226.88	143.52	129.74	293.81	237.96	441.91	199.32	529.56	358.71	293.41	277.57	747.14	438.22	1342.93	411.44	7.87824	7.21442	7.56003	6.16007	7.82579	7.16511	7.01948	8.19874	7.89457	8.78761	7.63894	9.04865	8.48667	8.19677	8.11671	9.54523	8.77551	10.3912	8.68454	169.068	305.383	552.774	7.39732	0.00531077
BA10	222388_s_at	VPS35	vacuolar protein sorting 35 (yeast)	222388_s_at	Vacuolar protein sorting 35 (yeast)	VPS35	754.14	442.14	691.86	624.96	722.52	396.56	591.53	624.12	535.64	881.94	776.11	1166.23	904.57	822.47	664.63	1444.67	1547.51	1251.02	1254.02	9.55869	8.78836	9.43434	9.28762	9.49689	8.63139	9.20831	9.28568	9.06512	9.78454	9.60012	10.1876	9.82109	9.68382	9.37641	10.4965	10.5957	10.2889	10.2923	605.363	762.595	1126.98	7.15547	0.00602789
BA10	218807_at	VAV3	vav 3 oncogene	218807_at	Vav 3 oncogene	VAV3	89.2	96.6	100.25	84.25	92.25	119.27	75.94	104.1	129.17	102.48	96.68	54.52	63.21	65.1	77.24	58.03	56.9	78.7	70.05	6.47897	6.59395	6.64746	6.39661	6.52748	6.89809	6.24679	6.70183	7.01313	6.6792	6.59514	5.76871	5.98208	6.02459	6.27128	5.85873	5.83036	6.29829	6.13031	96.97	93.815	67.0329	6.64204	0.00794157
BA10	212983_at	HRAS	v-Ha-ras Harvey rat sarcoma viral oncogene homolog	212983_at	V-Ha-ras Harvey rat sarcoma viral oncogene homolog	HRAS	138.27	117.33	162.04	156	105.85	143.47	124.5	130.29	144.71	190.49	178.2	257.02	163.66	182.46	222.68	270.34	222.33	283.79	240.79	7.11134	6.87443	7.34021	7.2854	6.72588	7.1646	6.96	7.02558	7.17702	7.57357	7.47735	8.00574	7.35456	7.51144	7.79883	8.07863	7.79656	8.14868	7.91163	137.16	170.868	226.579	8.7113	0.00275828
BA10	200931_s_at	VCL	vinculin	200931_s_at	Vinculin	VCL	195.48	255.37	297.78	169.17	335.96	197.39	203	201.78	198.52	189.13	152.76	135.02	140.62	159.49	143.58	129	157.39	174.38	146.79	7.61088	7.99645	8.2181	7.40233	8.39215	7.62491	7.66534	7.65664	7.63314	7.56323	7.25512	7.07703	7.13566	7.31732	7.16571	7.01123	7.2982	7.44609	7.19761	241.858	180.035	150.179	9.27021	0.00212001
BA10	224813_at	WASL	Wiskott-Aldrich syndrome-like	224813_at	Wiskott-Aldrich syndrome-like	WASL	386.96	266.84	443.32	383.48	399.39	271.79	318.07	456.21	474.32	505.67	458.87	480.15	734.91	446.95	382.04	589.13	588.51	1100.23	812.22	8.59604	8.05983	8.7922	8.58301	8.64165	8.08635	8.3132	8.83355	8.88972	8.98205	8.84194	8.90734	9.52142	8.80397	8.57758	9.20244	9.20092	10.1036	9.66573	358.63	448.882	664.856	7.77097	0.00438381
BA10	224594_x_at	ACTB	actin, beta	224594_x_at		ACTB	9299.12	7243.73	8106.31	10901.1	7601.58	8161.24	9181.85	9511.72	8605.06	12037	10926.3	9709.74	9554.14	11679.7	10890.1	10539.4	13294.4	11304.4	10853.3	13.1829	12.8225	12.9848	13.4122	12.8921	12.9946	13.1646	13.2155	13.071	13.5552	13.4155	13.2452	13.2219	13.5117	13.4107	13.3635	13.6985	13.4646	13.4058	8552.18	9995.28	11159.4	7.67574	0.00460146
BA10	224777_s_at	PAFAH1B2	platelet-activating factor acetylhydrolase, isoform Ib, beta subunit 30kDa	224777_s_at			502.33	352.86	383.6	405.86	383.64	449.69	416.41	547.12	543.52	690.9	505.19	675.75	409.93	597.4	495.63	849.11	852	1118.2	1065.1	8.97249	8.46295	8.58346	8.66484	8.58361	8.81279	8.70186	9.09571	9.08619	9.43233	8.98068	9.40035	8.67923	9.22255	8.95312	9.72981	9.73471	10.127	10.0568	412.997	563.148	769.624	7.24361	0.00575464
BA10	225019_at	CAMK2D	calcium/calmodulin-dependent protein kinase (CaM kinase) II delta	225019_at		CAMK2D	386.99	444.82	408.93	279.77	347.37	381.65	418.4	432.21	403.28	523.04	504.58	688.55	631.62	630.12	465.23	770.52	1029.68	1052.36	1029.43	8.59615	8.79708	8.67571	8.1281	8.44033	8.57611	8.70874	8.75559	8.65564	9.03078	8.97894	9.42742	9.30291	9.29948	8.8618	9.58969	10.008	10.0394	10.0076	374.922	495.01	801.28	15.3196	0.000191844
BA10	232636_at	SLITRK4	SLIT and NTRK-like family, member 4	232636_at		SLITRK4	105.07	86.95	169.5	127.36	70.62	71.9	82.73	67.17	74.02	162.06	144.42	166.39	144.58	119.36	146.54	269.99	278.98	300.07	197.4	6.71521	6.44211	7.40514	6.99277	6.142	6.16792	6.37034	6.06975	6.20984	7.34038	7.17413	7.37843	7.17572	6.89918	7.19515	8.07676	8.12402	8.22916	7.62498	105.233	116.132	208.131	6.29066	0.00964498
BA10	243527_at	RAP1A	RAP1A, member of RAS oncogene family	243527_at			100.4	98	121.68	86.76	140.47	137.53	111.04	135.84	113.02	82.24	60.92	64.85	107.06	88.47	57.11	38.37	46.68	19.17	52.13	6.64962	6.61471	6.92695	6.43896	7.13412	7.1036	6.79493	7.08576	6.82043	6.36177	5.92884	6.01903	6.74228	6.46712	5.83567	5.26191	5.54473	4.26078	5.70404	114.14	94.6517	58.4271	6.45505	0.00880161
Region	Probe	Symbol	Name	Fragment Name	Sequence Clusters: Cluster Title2txt	Known Genes: Gene Symbol2txt	100299_62txt	100304_62txt	100309_62txt	100329_62txt	100349_62txt	102060_62txt	103422_62txt	100259_62txt	100269_62txt	100274_62txt	100364_62txt	100369_62txt	102066_62txt	100254_62txt	100279_62txt	100314_62txt	100319_62txt	100344_62txt	100354_62txt	100359_62txt	100379_62txt	100389_62txt	100394_62txt	100419_62txt	100424_62txt	100429_62txt	log_100299_62txt	log_100304_62txt	log_100309_62txt	log_100329_62txt	log_100349_62txt	log_102060_62txt	log_103422_62txt	log_100259_62txt	log_100269_62txt	log_100274_62txt	log_100364_62txt	log_100369_62txt	log_102066_62txt	log_100254_62txt	log_100279_62txt	log_100314_62txt	log_100319_62txt
BA6	225871_at	STEAP2	six transmembrane epithelial antigen of prostate 2	225871_at	Six transmembrane epithelial antigen of the prostate 2	STEAP2	216.65	320.04	296.9	317.73	248.81	512.27	283.92	355.21	334.94	348.84	302.76	514.13	433.72	342.04	373.27	328.95	368.83	392.57	494.97	467.19	613.63	461.48	403.35	390.5	483.29	581.97	7.75922	8.32211	8.21383	8.31166	7.9589	9.00076	8.14934	8.47253	8.38776	8.44642	8.24203	9.00599	8.76062	8.41802	8.54407	8.36172	8.52681
BA6	219205_at	SRR	serine racemase	219205_at	Serine racemase	SRR	176.36	122.02	183.78	147.33	173.11	149.79	128.13	86.02	100.97	116.78	137.77	135.96	101.76	143.13	144.69	121.23	116.64	112.01	127.71	107.4	118.32	160.51	125.41	165.02	124.04	136.81	7.46238	6.93097	7.52184	7.20291	7.43555	7.2268	7.00146	6.4266	6.65778	6.86765	7.10612	7.08704	6.66903	7.16118	7.17682	6.9216	6.86592
BA6	200918_s_at	SRPR	signal recognition particle receptor ('docking protein')	200918_s_at	Signal recognition particle receptor ('docking protein')	SRPR	151.91	229.62	198.8	266.24	234.71	209.82	159.1	210.6	192.67	215.23	347.24	266.1	207.62	284.56	262.24	283.86	226.51	278.98	348.86	273.51	297.91	239.48	257.16	212.34	260.91	315.48	7.24707	7.8431	7.63517	8.05658	7.87474	7.71301	7.31379	7.71836	7.58999	7.74974	8.43979	8.05583	7.6978	8.15259	8.03474	8.14903	7.82343
BA6	212458_at	SPRED2	sprouty-related, EVH1 domain containing 2	212458_at	Sprouty-related, EVH1 domain containing 2	SPRED2	156.12	194.94	147.85	226.08	134.95	184.21	159.81	205.87	208.67	267.97	209.97	262.83	249.67	246.03	193.79	154.39	175.22	189.35	201.63	196.67	224.92	177.76	212.35	206.91	187.32	173.95	7.28651	7.60689	7.20799	7.82069	7.07628	7.52521	7.32021	7.68559	7.70508	8.06593	7.71404	8.03799	7.96388	7.94269	7.59835	7.27044	7.45302
BA6	206433_s_at	SPOCK3	sparc/osteonectin, cwcv and kazal-like domains proteoglycan (testican) 3	206433_s_at	Sparc/osteonectin, cwcv and kazal-like domains proteoglycan (testican) 3	SPOCK3	96.01	62.33	72.61	44.48	45.25	55.43	41.84	49.44	32.94	49.97	32.09	33.87	26.36	48.3	52.07	49.77	77.04	70.84	41.2	58.32	54.28	61.12	37.47	42.7	51.78	67.52	6.58511	5.96185	6.1821	5.47508	5.49985	5.7926	5.38681	5.62761	5.04177	5.64299	5.00405	5.08194	4.72028	5.59395	5.70238	5.6372	6.26754
BA6	205482_x_at	SNX15	sorting nexin 15	205482_x_at	Sorting nexin 15	SNX15	93.22	74.33	69.04	76.73	97.83	71.87	100.68	114.61	104.54	136.61	120.1	97.03	105.21	92.17	83	80.54	60.81	108.5	64.97	64.98	95.45	72.62	125.04	90.15	59.87	50.55	6.54257	6.21587	6.10936	6.26172	6.61221	6.16732	6.65363	6.84059	6.70791	7.09392	6.90809	6.60036	6.71713	6.52623	6.37504	6.33163	5.92624
BA6	218703_at	SEC22L2	SEC22 vesicle trafficking protein-like 2 (S. cerevisiae)	218703_at	SEC22 vesicle trafficking protein-like 2 (S. cerevisiae)	SEC22L2	45.96	30.24	30.15	32.56	41	30.33	13.78	19.23	23.55	26.45	21.25	19.41	16.45	31.92	36.59	33.68	29.95	22.74	31.93	30.14	39.35	28.37	28.92	33.67	35.28	28.78	5.52231	4.91839	4.91409	5.02503	5.35755	4.92267	3.7845	4.26529	4.55766	4.7252	4.40939	4.27873	4.04002	4.99639	5.19338	5.07382	4.90448
BA6	222986_s_at	SCOTIN	scotin	222986_s_at	Scotin	SCOTIN	351.73	433.6	448.44	468.46	435.01	425.55	460.22	549.24	618.47	547.47	421.16	719.23	626.24	570.05	520.14	369.29	447.54	509.76	589.15	484.87	581.46	582.33	483.98	629.87	641.03	489.26	8.45832	8.76022	8.80877	8.87178	8.76491	8.73319	8.84618	9.10129	9.27256	9.09664	8.71823	9.49031	9.29057	9.15494	9.02276	8.52861	8.80587
BA6	209882_at	RIT1	Ras-like without CAAX 1	209882_at	Ras-like without CAAX 1	RIT1	44.73	40.53	55.06	51.92	58.73	25.8	41.63	30.36	35.33	25.51	32.4	28.59	24.45	43.6	27.7	32.18	42.28	27.8	26.11	24.98	31.01	36.01	32.99	24	26.01	26.1	5.48317	5.34092	5.78293	5.69822	5.87603	4.6893	5.37955	4.9241	5.14282	4.67299	5.01792	4.83744	4.61176	5.44626	4.79181	5.00809	5.4019
BA6	212398_at	RDX	radixin	212398_at	Radixin	RDX	200.04	138.43	109.83	126.79	109.61	97.65	102.15	133.86	73.85	91.49	77.98	80.7	71.16	82.23	63.79	102.62	124.3	133.67	63.03	83.57	70.98	82.46	103.84	57.34	83.52	73.5	7.64414	7.11301	6.77913	6.9863	6.77624	6.60955	6.67455	7.06458	6.20653	6.51554	6.28503	6.3345	6.15299	6.36159	5.99526	6.68117	6.95768
BA6	223467_at	RASD1	RAS, dexamethasone-induced 1	223467_at	RAS, dexamethasone-induced 1	RASD1	436.62	990.06	439.35	1069.96	692.67	814.92	516.98	1377.35	573.41	543.4	854.58	1015.95	863.18	1446.91	1235.08	863.71	1038.67	843.1	1399.51	1467.71	1480.93	1239.41	1247.08	940.11	1275.45	1008.23	8.77023	9.95137	8.77923	10.0633	9.43602	9.67051	9.01397	10.4277	9.16342	9.08587	9.73907	9.98861	9.75352	10.4988	10.2704	9.7544	10.0205
BA6	225147_at	PSCD3	pleckstrin homology, Sec7 and coiled-coil domains 3	225147_at	Pleckstrin homology, Sec7 and coiled-coil domains 3	PSCD3	205.78	293.86	238.24	284.57	259.44	267.33	208.38	326.17	382.48	259.78	259.05	237.18	339.44	357.55	324.66	263.32	317.26	369.58	412.11	312.39	271.28	272.84	472.73	436.09	618.86	332.93	7.68496	8.19899	7.89627	8.15264	8.01926	8.06248	7.70307	8.34948	8.57924	8.02115	8.01709	7.88984	8.40701	8.482	8.34279	8.04067	8.30952
BA6	213518_at	PRKCI	protein kinase C, iota	213518_at	Protein kinase C, iota	PRKCI	58.92	86.93	61.83	65.25	75.88	82.14	85.05	88.49	90.74	109.45	107.44	90.36	96.58	114.39	110.45	92.09	114.67	98.21	97.22	136.16	108.02	140.35	68.01	132.31	92.89	130.33	5.88069	6.44178	5.95024	6.02791	6.24565	6.36001	6.41024	6.46744	6.50367	6.77413	6.74739	6.49761	6.59365	6.83782	6.78725	6.52497	6.84134
BA6	209433_s_at	PPAT	phosphoribosyl pyrophosphate amidotransferase	209433_s_at	Phosphoribosyl pyrophosphate amidotransferase	PPAT	86.95	131.76	110.89	120.41	142.81	108.41	89.21	82.05	57.85	55.57	48.43	101.43	106.33	70.06	69.23	93.58	99.13	81.13	69.56	59.86	59.71	83.88	80.09	94.78	61.39	76.58	6.44211	7.04177	6.79298	6.91181	7.15795	6.76035	6.47913	6.35843	5.85424	5.79623	5.59783	6.66434	6.7324	6.13052	6.11333	6.54813	6.63125
BA6	226507_at	PAK1	p21/Cdc42/Rac1-activated kinase 1 (STE20 homolog, yeast)	226507_at	P21/Cdc42/Rac1-activated kinase 1 (STE20 homolog, yeast)	PAK1	1154.25	1532.82	1379.37	1492	1159.28	1598.87	1386.87	1691.8	1506.55	1792.5	1692.78	1677.89	1516.69	1716.91	1980.37	1591.77	1218.8	1695.11	1864.21	1788.53	2195.64	1527.76	1747.2	1735.15	2327.4	2256.91	10.1727	10.582	10.4298	10.543	10.179	10.6428	10.4376	10.7243	10.557	10.8078	10.7252	10.7124	10.5667	10.7456	10.9516	10.6364	10.2512
BA6	201468_s_at	NQO1	NAD(P)H dehydrogenase, quinone 1	201468_s_at	NAD(P)H dehydrogenase, quinone 1	NQO1	82.99	62.12	86.06	86.53	56.9	82.44	121.2	72.29	76.4	133.09	71.78	89.03	36.83	51.06	55.52	46.74	47.6	53.26	51.68	60.31	35.4	66.24	76.53	48.69	29.11	46.37	6.37487	5.95699	6.42727	6.43513	5.83036	6.36527	6.92125	6.17572	6.2555	7.05626	6.16551	6.47622	5.20281	5.67412	5.79493	5.54659	5.57289
BA6	206001_at	NPY	neuropeptide Y	206001_at	Neuropeptide Y	NPY	626.05	258.53	306.99	403.63	323.98	351.43	377.83	185.24	257.5	249.39	292.58	160.97	216.09	255.58	325.34	225.17	213.89	249.41	253.83	365.88	346.49	383.05	290.36	377.37	349.46	224.13	9.29013	8.01419	8.26205	8.65689	8.33976	8.45709	8.56159	7.53325	8.00843	7.96226	8.19269	7.33065	7.75549	7.99763	8.3458	7.81487	7.74073
BA6	201591_s_at	NISCH	nischarin	201591_s_at	Nischarin	NISCH	650.18	652.05	626.08	653.73	484.51	680.82	930.48	784.39	941.4	799.38	868.69	860.66	1023.43	675.7	826.76	591.37	744.36	811.58	890.31	838.44	977.71	789.49	855.18	892.78	906.37	631.56	9.34469	9.34884	9.2902	9.35255	8.92038	9.41113	9.86183	9.61543	9.87866	9.64274	9.7627	9.7493	9.9992	9.40024	9.69133	9.20792	9.53986
BA6	230322_at	NFAM1	NFAT activation molecule 1	230322_at	NFAT activating protein with ITAM motif 1	NFAM1	84.23	82.93	108.54	109.33	93.12	81.7	83.95	106.88	84.25	133.85	84.28	111.2	69.01	95.93	94.41	114.21	126.11	126.37	112.08	118.67	115.96	181.6	165.38	129.51	106.59	142.06	6.39626	6.37382	6.76208	6.77255	6.54102	6.35226	6.39146	6.73985	6.39661	7.06447	6.39712	6.79701	6.10873	6.58391	6.56087	6.83555	6.97854
BA6	219042_at	LZTS1	leucine zipper, putative tumor suppressor 1	219042_at	Leucine zipper, putative tumor suppressor 1	LZTS1	47.82	93.72	25.43	81.76	78.24	56.57	58.36	94.36	115.4	81.05	71.25	105.91	111.99	89.93	116.51	73.7	62.42	82.66	73.68	109.42	101.44	93.97	88.47	116.86	82.77	84.02	5.57954	6.55029	4.66846	6.35332	6.28983	5.82196	5.86691	6.5601	6.8505	6.34074	6.15482	6.72669	6.80723	6.49073	6.86431	6.20359	5.96394
BA6	218550_s_at	LRRC20	leucine rich repeat containing 20	218550_s_at	Leucine rich repeat containing 20	LRRC20	100.11	121.32	97.24	81.28	116.8	81.04	100.69	148.45	175.8	128.98	138.27	99.53	132.31	110.15	111.47	114.16	118.04	119.03	122.86	141.13	125.04	126.87	132.85	127.13	108.12	118.17	6.64544	6.92267	6.60348	6.34483	6.8679	6.34056	6.65378	7.21383	7.45779	7.011	7.11134	6.63706	7.04778	6.78333	6.80051	6.83491	6.88313
BA6	202057_at	KPNA1	karyopherin alpha 1 (importin alpha 5)	202057_at	Karyopherin alpha 1 (importin alpha 5)	KPNA1	25.62	25.58	29.92	36.5	24.03	43.06	28.73	45.16	32.64	51.17	32.31	41.84	42.42	56.82	37.73	52.46	55.85	30.07	33.1	51.11	43.84	41.75	46.38	35.1	46.29	36.11	4.6792	4.67694	4.90304	5.18982	4.58676	5.42828	4.84449	5.49697	5.02857	5.67723	5.01391	5.38681	5.40667	5.82833	5.23764	5.71315	5.80349
BA6	212675_s_at	KIAA0582	KIAA0582	212675_s_at	KIAA0582	KIAA0582	150.24	131.16	189.4	133.97	117.18	162.63	135.93	258.94	196.87	157.64	193.28	138.65	208.56	160.81	186.59	182.29	201.69	178.86	205.06	211	182.35	169.78	207.1	230.27	216.92	170.42	7.23113	7.03518	7.56529	7.06577	6.87258	7.34545	7.08672	8.01647	7.6211	7.30049	7.59455	7.1153	7.70432	7.32921	7.54373	7.51009	7.656
BA6	205737_at	KCNQ2	potassium voltage-gated channel, KQT-like subfamily, member 2	205737_at	Potassium voltage-gated channel, KQT-like subfamily, member 2	KCNQ2	394.04	466.79	493.12	435.97	563.2	437.37	571.87	504.41	867.13	574.1	744.05	906.18	806.08	716.48	726.54	667.98	467.92	383.32	900.84	639	919.85	589.64	783.89	779.66	689.62	571.12	8.6222	8.86663	8.9458	8.76808	9.1375	8.77271	9.15954	8.97845	9.7601	9.16516	9.53926	9.82365	9.65478	9.48478	9.5049	9.38366	8.87012
BA6	215489_x_at	HOMER3	homer homolog 3 (Drosophila)	215489_x_at	Homer homolog 3 (Drosophila)	HOMER3	119.62	75.29	97.04	92.4	84.19	78.96	90.17	61.72	85.94	77.52	65.53	84.95	57.59	63.2	76.43	84.24	59.13	69.08	68.8	53.89	44.62	66.1	55.45	69.55	67.49	69.33	6.90231	6.23439	6.60051	6.52982	6.39558	6.30305	6.49458	5.94767	6.42526	6.2765	6.03408	6.40854	5.84775	5.98185	6.25607	6.39643	5.88582
BA6	212434_at	GRPEL1	GrpE-like 1, mitochondrial (E. coli)	212434_at	GrpE-like 1, mitochondrial (E. coli)	GRPEL1	79.12	117.47	81.15	134.04	93.85	109.79	81.21	111.2	107.09	122.94	104.84	99.65	134.11	109.8	154.19	126.4	133.61	148.29	138.76	95.04	128.64	123.9	134.67	158.88	104.19	135.35	6.30597	6.87615	6.34252	7.06652	6.55229	6.7786	6.34359	6.79701	6.74268	6.94181	6.71204	6.6388	7.06727	6.77873	7.26856	6.98185	7.06188
BA6	214611_at	GRIK1	glutamate receptor, ionotropic, kainate 1	214611_at	Glutamate receptor, ionotropic, kainate 1	GRIK1	59.41	49.18	66.79	43.96	49.87	65.76	52.23	21.24	37.36	60.34	31.71	27.57	53.23	37.2	39.8	37.95	40.1	43.38	28.44	35.16	26.26	51.74	36.04	48.76	38.81	27.16	5.89263	5.62	6.06156	5.45812	5.6401	6.03914	5.70681	4.40871	5.22342	5.91504	4.98687	4.78503	5.73417	5.21723	5.3147	5.24603	5.32553
BA6	205721_at	GFRA2	GDNF family receptor alpha 2	205721_at	GDNF family receptor alpha 2	GFRA2	54.02	94.46	72.68	64.48	108.26	78.2	101.94	63.33	75.35	72.52	61.83	126.48	48.8	107.88	138.31	158.82	114.48	95.54	94.29	90.42	111.59	105.68	112.85	71.37	83.72	136.86	5.75542	6.56163	6.18349	6.01078	6.75836	6.2891	6.67158	5.98482	6.23554	6.18031	5.95024	6.98276	5.60881	6.75328	7.11176	7.31125	6.83895
BA6	204472_at	GEM	GTP binding protein overexpressed in skeletal muscle	204472_at	GTP binding protein overexpressed in skeletal muscle	GEM	67	36.51	67.44	70.68	74.95	44.49	57.63	72.25	39.77	46.1	42.48	54.66	35.48	31.19	37.72	49.95	57.7	47.69	33.28	25.22	25.49	48.52	49.87	27.53	30.26	36.21	6.06609	5.19022	6.07553	6.14323	6.22786	5.47541	5.84875	6.17493	5.31361	5.5267	5.40871	5.77241	5.14893	4.96301	5.23726	5.64241	5.8505
BA6	204224_s_at	GCH1	GTP cyclohydrolase 1 (dopa-responsive dystonia)	204224_s_at	GTP cyclohydrolase 1 (dopa-responsive dystonia)	GCH1	25.1	22.59	25.85	30.91	33.33	28.1	43.96	18.66	26.06	42.88	22.47	28.27	18.77	15.91	24.48	18.1	17.6	21.93	17.85	21.31	12.57	23.56	18.75	31.64	19.2	12.07	4.64962	4.49761	4.69209	4.95	5.05875	4.8125	5.45812	4.22188	4.70376	5.42223	4.48993	4.8212	4.23036	3.99186	4.61353	4.17792	4.1375
BA6	206525_at	GABRR1	gamma-aminobutyric acid (GABA) receptor, rho 1	206525_at	Gamma-aminobutyric acid (GABA) receptor, rho 1	GABRR1	33.96	26.14	31.79	39.13	37.85	35.98	43.16	23.34	24.54	27.59	23.01	36.9	20.75	17.55	28.33	25.43	18.32	14.5	23.77	12.14	9.84	26.25	31.86	32.28	18.13	28.69	5.08577	4.70819	4.9905	5.2902	5.24222	5.16912	5.43162	4.54473	4.61706	4.78607	4.52419	5.20555	4.37504	4.1334	4.82426	4.66846	4.19535
BA6	230255_at	GABRD	gamma-aminobutyric acid (GABA) A receptor, delta	230255_at	Gamma-aminobutyric acid (GABA) A receptor, delta	GABRD	222.03	349.83	308.29	350.99	119.99	378.08	344.71	346.43	275.05	440.1	371.57	417.51	325.11	331.12	475.83	484.54	375.95	378.94	483.11	521.54	412.96	375.23	429	595.26	561.49	554.3	7.79461	8.45051	8.26815	8.45529	6.90677	8.56255	8.42924	8.43642	8.10355	8.78169	8.53749	8.70567	8.34478	8.37121	8.8943	8.92047	8.5544
BA6	221958_s_at	FLJ23091	putative NFkB activating protein 373	221958_s_at	Putative NFkB activating protein 373	FLJ23091	113.9	95.6	81.33	122.97	87.32	54.36	116.28	208.23	83.83	152.75	80.01	135.06	122.78	74.85	82.82	53.27	80.58	91.52	70.43	79.4	77.91	62.23	78.58	87.23	67.79	69.74	6.83162	6.57894	6.34572	6.94216	6.44824	5.76447	6.86146	7.70203	6.38939	7.25503	6.32211	7.07746	6.93993	6.22593	6.37191	5.73525	6.33235
BA6	227001_at	FLJ13955	hypothetical protein FLJ13955	227001_at	Hypothetical protein FLJ13955	FLJ13955	210.67	307.58	327.86	318.61	308.58	378.97	208.18	326.11	287.97	245.77	411.18	343.33	225.9	451.36	430.3	386.52	368.81	334.81	606.84	679.21	461.21	359.39	415.47	246.05	375.66	538.09	7.71884	8.26482	8.35694	8.31565	8.2695	8.56594	7.70169	8.34921	8.16977	7.94116	8.68363	8.42345	7.81954	8.81813	8.7492	8.5944	8.52673
BA6	240456_at	IL31RA	interleukin 31 receptor A	240456_at	Hypothetical protein FLJ11795	FLJ11795	139.44	125.82	154.66	129.46	115.39	163.67	125.84	78	97.58	86.39	116.3	51.92	70.49	98.45	141.08	118.52	131.19	94.79	113.34	146.61	122.59	98.76	136.18	150.56	75.69	84.32	7.1235	6.97522	7.27296	7.01636	6.85037	7.35465	6.97545	6.2854	6.60851	6.43279	6.86171	5.69822	6.13935	6.62132	7.14037	6.88899	7.03551
BA6	217976_s_at	DNCLI1	dynein, cytoplasmic, light intermediate polypeptide 1	217976_s_at	Dynein, cytoplasmic, light intermediate polypeptide 1	DNCLI1	99.51	95.66	108.77	90.25	87.98	140.1	184.24	133.04	170.13	103.42	166.99	80.03	102.73	166.81	195.12	124.59	141.72	148.52	170.27	185.05	243.58	147.54	127.51	124.83	235.01	177.14	6.63677	6.57984	6.76514	6.49585	6.4591	7.13031	7.52544	7.05572	7.41049	6.69237	7.38362	6.32247	6.68271	7.38206	7.60822	6.96105	7.1469
BA6	206731_at	CNKSR2	connector enhancer of kinase suppressor of Ras 2	206731_at	Connector enhancer of kinase suppressor of Ras 2	CNKSR2	87.89	101.65	106.17	130.64	119.26	163.43	145.93	157.54	150.28	116.53	123.81	131.7	132.72	209.24	191.39	154.26	135.95	146.68	181.99	152.25	199.04	182.81	180.76	134.51	147	156.68	6.45763	6.66747	6.73023	7.02945	6.89797	7.35253	7.18913	7.29957	7.23151	6.86456	6.95198	7.04111	7.05224	7.70901	7.58037	7.26922	7.08693
BA6	211043_s_at	CLTB	clathrin, light polypeptide (Lcb)	211043_s_at	Clathrin, light polypeptide (Lcb)	CLTB	258.98	410.79	421.77	264.95	300.04	310.13	509.63	379.64	417.43	410.9	381.27	468.96	462.3	458.51	469.36	477.12	470.17	451.38	531.26	643.46	457.05	357.13	479.69	542.01	727.31	623.9	8.0167	8.68226	8.72031	8.04958	8.22901	8.27673	8.99331	8.56849	8.70539	8.68264	8.57467	8.87332	8.85268	8.84081	8.87455	8.89821	8.87704
BA6	212586_at	CAST	calpastatin	212586_at	Calpastatin	CAST	133.67	135.99	103.69	122.45	115.27	110.19	92.32	117.14	57.83	79.24	151.18	161.51	73.26	95.8	144.84	161.01	153.55	143.75	175.48	202.82	141.01	173.05	227.19	157.87	141.92	180.13	7.06253	7.08736	6.69613	6.93605	6.84887	6.78385	6.52857	6.87209	5.85375	6.30816	7.24012	7.33548	6.19495	6.58195	7.17832	7.33101	7.26256
BA6	211366_x_at	CASP1	caspase 1, apoptosis-related cysteine protease (interleukin 1, beta, convertase)	211366_x_at	Caspase 1, apoptosis-related cysteine protease (interleukin 1, beta, convertase)	CASP1	70.94	55.92	98.12	81.36	84.61	95.08	84.28	64.81	55.92	76.14	97.21	72.74	59.7	72.92	67.14	55.31	48.76	63.9	39.61	63.12	64.8	65.02	55.01	53.1	51.76	60.43	6.14853	5.80529	6.61648	6.34625	6.40276	6.57107	6.39712	6.01814	5.80529	6.25058	6.60303	6.18468	5.89966	6.18824	6.0691	5.78947	5.60763
BA6	225919_s_at	C9ORF72	chromosome 9 open reading frame 72	225919_s_at	Chromosome 9 open reading frame 72	C9orf72	126.99	165.26	172.09	244.24	189.84	186.76	153.08	233.55	182.41	171.94	202.61	208.08	130.48	188.62	187.51	229.67	273.2	244.97	250.85	270.14	275.75	181.33	166.04	226.15	310.46	273.85	6.98857	7.36859	7.42702	7.93216	7.56864	7.54504	7.25814	7.86759	7.51104	7.42576	7.66256	7.70099	7.02768	7.55934	7.55082	7.84342	8.09381
BA6	203188_at	B3GNT6	UDP-GlcNAc:betaGal beta-1,3-N-acetylglucosaminyltransferase 6	203188_at	UDP-GlcNAc:betaGal beta-1,3-N-acetylglucosaminyltransferase 6	B3GNT6	540.76	814.74	762.23	872.63	615.8	671.08	778.66	847.32	782.39	1056.77	674.17	1164.5	1021.88	827.1	710.13	1021.25	972.74	925.22	1096.93	958.91	954.19	720.64	1060.96	962.36	1243.53	1182.06	9.07884	9.6702	9.57408	9.76923	9.26632	9.39034	9.60485	9.72676	9.61174	10.0454	9.39697	10.1855	9.99701	9.69192	9.47194	9.99612	9.92591
BA6	213197_at	ASTN	astrotactin	213197_at	Astrotactin	ASTN	282.51	194.07	241.7	292.73	296.44	289.18	231.48	399.88	310.89	422.19	280.39	412.47	509.11	322.93	447.69	291.99	269.17	334.96	468.45	375.08	333.98	266.58	423.14	441.21	391.24	357.76	8.14216	7.60043	7.91707	8.19343	8.2116	8.17582	7.85474	8.64342	8.28026	8.72175	8.13129	8.68815	8.99183	8.33508	8.80636	8.18977	8.07237
BA6	213433_at	ARL3	ADP-ribosylation factor-like 3	213433_at	ADP-ribosylation factor-like 3	ARL3	48.01	39.73	49.74	73.8	88.71	66.02	61.2	72.42	96.5	98.12	117.96	109.16	64.11	79.98	94.4	91.22	65.97	82.24	74.47	73.2	97.59	75.08	82.65	92.35	69.82	98.26	5.58526	5.31216	5.63633	6.20555	6.47102	6.04483	5.93546	6.17832	6.59246	6.61648	6.88215	6.7703	6.00248	6.32157	6.56072	6.51128	6.04374
BA6	205678_at	AP3B2	adaptor-related protein complex 3, beta 2 subunit	205678_at	Adaptor-related protein complex 3, beta 2 subunit	AP3B2	147.5	209.38	228.9	198.67	181.67	178.69	232.37	184.51	231.64	229.35	298.47	237.7	236	261.66	276.66	289.48	220.41	258.05	357.92	342.38	319.12	211.78	320.48	162.64	262.67	267.66	7.20457	7.70998	7.83857	7.63423	7.50518	7.48131	7.86028	7.52756	7.85574	7.84141	8.22144	7.893	7.88264	8.03155	8.11197	8.17732	7.78405
BA6	204497_at	ADCY9	adenylate cyclase 9	204497_at	Adenylate cyclase 9	ADCY9	74.87	79.14	23.64	68.39	64.59	57.11	50.51	102.63	61.23	72.67	74.08	113.14	65.28	92.48	78.01	63.04	79.06	77.95	105.68	92.45	103.39	101.76	90	95.48	101.65	130.24	6.22632	6.30633	4.56316	6.09571	6.01324	5.83567	5.6585	6.68131	5.93617	6.18329	6.21101	6.82196	6.02857	6.53107	6.28559	5.9782	6.30488
Region	Probe	Symbol	Name	Fragment Name	Sequence Clusters: Cluster Title3txt	Known Genes: Gene Symbol3txt	25262_43txt	25352_43txt	25364_43txt	33547_43txt	37811_43txt	37841_43txt	37847_43txt	25257_43txt	25268_43txt	25274_43txt	25331_43txt	25394_43txt	25370_43txt	25384_43txt	25388_43txt	25407_43txt	25413_43txt	33552_43txt	37829_43txt	37865_43txt	log_25262_43txt	log_25352_43txt	log_25364_43txt	log_33547_43txt	log_37811_43txt	log_37841_43txt	log_37847_43txt	log_25257_43txt	log_25268_43txt	log_25274_43txt	log_25331_43txt	log_25394_43txt	log_25370_43txt	log_25384_43txt	log_25388_43txt	log_25407_43txt	log_25413_43txt	log_33552_43txt	log_37829_43txt	log_37865_43txt	cons(C)	cons(S)	cons(SMD)
BA4	219572_at	CADPS2	Ca2+dependent activator protein for secretion 2	219572_at	Ca2+-dependent activator protein for secretion 2	(CADPS2, RNF133, RNF148)	386.68	396.8	307.12	287.93	205.94	381.43	413.16	319.99	400.5	356.08	422.8	502.3	511.99	447.82	391.47	534.96	460.29	433.35	450.11	526.2	8.595	8.63227	8.26266	8.16957	7.68608	8.57527	8.69056	8.32188	8.64566	8.47606	8.72383	8.97241	8.99997	8.80678	8.61276	9.06329	8.8464	8.75939	8.81413	9.03947	339.866	400.334	469.524
BA4	211362_s_at	SERPINB13	serine (or cysteine) proteinase inhibitor, clade B (ovalbumin), member 13	211362_s_at	serine (or cysteine) proteinase inhibitor, clade B (ovalbumin), member 13	(HSHUR7SEQ, SERPINB13)	24.95	49.77	30.49	55.27	27.99	41.69	29.27	20.68	40.86	42.83	24.06	17.71	45.34	61.97	34.77	63.67	45.3	59.06	70.18	48.09	4.64097	5.6372	4.93026	5.78843	4.80684	5.38163	4.87135	4.37016	5.35262	5.42055	4.58856	4.14649	5.50271	5.9535	5.11977	5.99254	5.50144	5.88411	6.13299	5.58767	37.0614	29.228	53.5475
BA4	206527_at	ABAT	4-aminobutyrate aminotransferase	206527_at	4-aminobutyrate aminotransferase	ABAT	119.59	105.81	177.55	139.88	137.6	122.48	114.94	93.45	80.93	90.14	92.1	102.99	149.89	101.37	113.68	113.19	98.92	74.91	103.91	102.03	6.90195	6.72533	7.47208	7.12805	7.10434	6.9364	6.84474	6.54612	6.3386	6.4941	6.52513	6.68636	7.22776	6.66349	6.82883	6.8226	6.62819	6.22709	6.69919	6.67285	131.121	91.922	107.237
BA4	214671_s_at	ABR	active BCR-related gene	214671_s_at	active BCR-related gene	ABR	169.91	157.6	212.5	212.47	271.67	214.09	218.16	81.42	109.38	142.13	163.77	155.62	153.63	158.71	156.77	151.13	128.16	85.99	94.99	170.65	7.40863	7.30012	7.73132	7.73112	8.08571	7.74207	7.76924	6.34731	6.77321	7.15107	7.35553	7.28188	7.26332	7.31025	7.29251	7.23965	7.0018	6.4261	6.5697	7.4149	208.057	130.464	137.504
BA4	200974_at	ACTA2	actin, alpha 2, smooth muscle, aorta	200974_at	actin, alpha 2, smooth muscle, aorta	ACTA2	82.6	123.5	160.45	108.39	131.62	147.78	91.34	74.42	66.12	80.08	97.2	81.84	84.45	53.59	99.95	70.35	53.14	75.38	77.78	77.67	6.36807	6.94837	7.32598	6.76009	7.04024	7.20731	6.51318	6.21762	6.04701	6.32337	6.60288	6.35473	6.40003	5.74389	6.64313	6.13648	5.73173	6.23611	6.28133	6.27929	120.811	79.932	74.0387
BA4	208637_x_at	ACTN1	actinin, alpha 1	208637_x_at	actinin, alpha 1	ACTN1	207.53	124.35	214.17	177.22	227.54	199.71	205.42	98.51	148.34	157.41	190.49	191.52	270.64	217.88	300.31	269.45	225.93	238.44	273.58	244.01	7.69718	6.95826	7.74261	7.4694	7.82998	7.64176	7.68243	6.6222	7.21276	7.29838	7.57357	7.58135	8.08023	7.76739	8.23031	8.07387	7.81973	7.89748	8.09582	7.9308	193.706	157.254	255.03
BA4	203935_at	ACVR1	activin A receptor, type I	203935_at	activin A receptor, type I	ACVR1	71.06	100.25	82.11	67.28	55.79	57.86	70.31	91.82	83.73	95.9	72.17	98.23	60.19	71.09	57.15	56.23	53.62	70.86	62.44	80.74	6.15097	6.64746	6.35949	6.07211	5.80193	5.85449	6.13566	6.52074	6.38767	6.58346	6.17333	6.61809	5.91145	6.15157	5.83668	5.81327	5.7447	6.1469	5.9644	6.33521	72.0943	88.37	64.04
BA4	202381_at	ADAM9	a disintegrin and metalloproteinase domain 9 (meltrin gamma)	202381_at	a disintegrin and metalloproteinase domain 9 (meltrin gamma)	ADAM9	125.36	102.8	91.48	112.38	64.1	174.64	139.17	113.31	159.24	137.44	137.77	112.46	93.49	96.55	91.87	61.73	84.24	87.62	69.81	93.36	6.96993	6.6837	6.51538	6.81224	6.00225	7.44824	7.1207	6.82413	7.31506	7.10266	7.10612	6.81327	6.54674	6.5932	6.52152	5.9479	6.39643	6.45319	6.12536	6.54473	115.704	132.044	84.8337
BA4	202641_at	ARL3	ADP-ribosylation factor-like 3	202641_at	ADP-ribosylation factor-like 3	ARL3	204.35	232.11	162.8	236.4	328.17	193.14	243.79	249.13	172.37	158.74	255.47	175.07	164.69	150.26	183.49	167.95	140.61	168.1	136.38	178.46	7.6749	7.85866	7.34696	7.88509	8.3583	7.5935	7.9295	7.96075	7.42936	7.31052	7.99701	7.45179	7.36361	7.23132	7.51956	7.39189	7.13556	7.39318	7.09149	7.47946	228.68	202.156	161.243
BA4	209935_at	ATP2C1	ATPase, Ca transporting, type 2C, member 1	209935_at	ATPase, Ca++ transporting, type 2C, member 1	ATP2C1	73	73.95	81.1	99.07	66.46	107.86	63.11	124.43	112.37	87.64	135.75	114.33	88.46	99.5	85.7	98.31	110.55	120.01	119.47	135.42	6.18982	6.20848	6.34163	6.63038	6.05441	6.75302	5.9798	6.95919	6.81211	6.45352	7.08481	6.83706	6.46695	6.63663	6.42122	6.61927	6.78855	6.90701	6.9005	7.0813	80.65	114.904	107.177
BA4	206339_at	CART	cocaine- and amphetamine-regulated transcript	206339_at	cocaine- and amphetamine-regulated transcript	CART	64.31	44.48	52.31	48.98	63.74	47.3	41.68	132.44	57.86	62.52	79.59	74.76	78.97	107.83	243.2	51.07	93.83	103.82	122.64	79.35	6.00697	5.47508	5.70901	5.61412	5.99413	5.56377	5.38128	7.0492	5.85449	5.96625	6.31452	6.22419	6.30323	6.75261	7.926	5.6744	6.55198	6.69794	6.93829	6.31016	51.8286	81.434	110.089
BA4	212784_at	CIC	capicua homolog (Drosophila)	212784_at	capicua homolog (Drosophila)	CIC	85.73	142.98	145.63	167.26	99.09	158.68	149.59	66.4	109.07	119.44	85.45	105.66	134.03	207.24	144.02	177.16	145.37	145.09	187.25	185.68	6.42173	7.15967	7.18616	7.38595	6.63067	7.30998	7.22487	6.05311	6.76911	6.90014	6.41701	6.72328	7.06641	7.69516	7.17012	7.46891	7.18359	7.1808	7.54882	7.53667	135.566	97.204	165.73
BA4	219301_s_at	CNTNAP2	contactin associated protein-like 2	219301_s_at	contactin associated protein-like 2	CNTNAP2	114.69	127.74	117.07	127.07	106.84	122.86	120.29	216.67	130.75	133.43	179.38	166.35	127.86	136.21	146.25	135.58	144.39	169.8	189.53	133.48	6.8416	6.99707	6.87123	6.98948	6.73931	6.94087	6.91037	7.75936	7.03067	7.05994	7.48688	7.37808	6.99842	7.08969	7.19229	7.083	7.17383	7.40769	7.56628	7.06048	119.509	165.316	147.887
BA4	212072_s_at	CSNK2A1	casein kinase 2, alpha 1 polypeptide	212072_s_at	casein kinase 2, alpha 1 polypeptide	CSNK2A1	192.31	142.27	150.27	150.12	223.22	135.12	163.18	157.1	151.5	102.04	138.84	141.15	118.76	106.55	165.04	132.32	124.99	95.87	115.7	93.61	7.58729	7.15249	7.23141	7.22997	7.80232	7.0781	7.35032	7.29554	7.24317	6.67299	7.11728	7.14109	6.89191	6.73539	7.36667	7.04789	6.96567	6.58301	6.85424	6.54859	165.213	138.126	119.105
BA4	223679_at	CTNNB1	catenin (cadherin-associated protein), beta 1, 88kDa	223679_at	catenin (cadherin-associated protein), beta 1, 88kDa	CTNNB1	94.28	60.79	53.38	94.05	107.5	132.14	153.67	72.32	42.46	85.81	25.97	59.23	55.33	66.52	63.12	39.68	43.67	49.21	66.05	40.71	6.55888	5.92576	5.73823	6.55536	6.74819	7.04592	7.26369	6.17632	5.40803	6.42307	4.69877	5.88826	5.78999	6.05572	5.98003	5.31034	5.44857	5.62088	6.04549	5.34731	99.4014	57.158	53.0363
BA4	202534_x_at	DHFR	dihydrofolate reductase	202534_x_at	dihydrofolate reductase	DHFR	104.79	182.76	108.99	123.49	85.44	87.39	118.89	103.99	131.56	84.7	116.72	117.98	94.31	82.97	58.52	41.5	97.11	73.15	72.77	57.98	6.71136	7.51381	6.76805	6.94825	6.41684	6.4494	6.89348	6.7003	7.03958	6.40429	6.86691	6.8824	6.55934	6.37452	5.87086	5.37504	6.60155	6.19279	6.18527	5.85748	115.964	110.99	72.2887
BA4	224822_at	DLC1	deleted in liver cancer 1	224822_at	deleted in liver cancer 1	DLC1	508.67	385.61	340.88	301.38	335.07	413.06	326.15	286.89	256.83	389.21	347.26	340.91	225.85	284.81	197.78	296.11	220.75	299.5	313.56	208.55	8.99059	8.591	8.41312	8.23544	8.38832	8.69021	8.34939	8.16435	8.00467	8.6044	8.43987	8.41325	7.81922	8.15386	7.62775	8.20999	7.78627	8.22641	8.2926	7.70425	372.974	324.22	255.864
BA4	227336_at	DTX1	deltex homolog 1 (Drosophila)	227336_at	deltex homolog 1 (Drosophila)	DTX1	324.6	291.09	231.31	352.94	329.21	301.12	236.55	213.86	195.2	164.54	238.62	208.65	201.78	234.36	240.28	251.94	180.73	278.37	254.95	178.31	8.34252	8.18532	7.85368	8.46328	8.36286	8.23419	7.886	7.74052	7.60881	7.36229	7.89857	7.70494	7.65664	7.87258	7.90857	7.97694	7.49769	8.12086	7.99407	7.47824	295.26	204.174	227.59
BA4	213129_s_at	GCSH	glycine cleavage system protein H (aminomethyl carrier)	213129_s_at	(Transcribed sequence with strong similarity to protein pir:GCHUH (H.sapiens) GCHUH glycine cleavage system protein H precursor - human, glycine cleavage system protein H (aminomethyl carrier))	GCSH	422.56	464.13	305.24	269.35	321.75	309.63	360.46	421.05	289.28	288.98	347.54	305.53	249.14	285.44	313.17	215.27	227.53	224.4	214.72	243.89	8.72301	8.85839	8.2538	8.07334	8.3298	8.2744	8.4937	8.71785	8.17632	8.17483	8.44103	8.25517	7.96081	8.15704	8.2908	7.75	7.82991	7.80993	7.74631	7.93009	350.446	330.476	246.695
BA4	242281_at	GLUL	glutamate-ammonia ligase (glutamine synthase)	242281_at	glutamate-ammonia ligase (glutamine synthase)	GLUL	341.89	277.39	216.43	341.88	95.25	167.73	260.75	267.08	152.71	162.31	227.69	231.29	71.84	92.57	101.45	91.42	85.47	163.94	153.05	203.34	8.41739	8.11577	7.75776	8.41735	6.57365	7.39	8.02652	8.06113	7.25465	7.34261	7.83093	7.85356	6.16671	6.53247	6.66462	6.51444	6.41735	7.35702	7.25786	7.66775	243.046	208.216	120.385
BA4	200648_s_at	GLUL	glutamate-ammonia ligase (glutamine synthase)	200648_s_at	glutamate-ammonia ligase (glutamine synthase)	GLUL	1269.76	512.61	239.54	666.1	380.17	449.46	715.66	618.05	89.15	422.54	276.23	295.48	159.25	289.03	263.74	164.2	182.42	131.47	242.23	225.62	10.3103	9.00172	7.90412	9.3796	8.5705	8.81205	9.48313	9.27158	6.47816	8.72294	8.10973	8.20692	7.31515	8.17508	8.04297	7.35931	7.51112	7.03859	7.92023	7.81775	604.757	340.29	207.245
BA4	218623_at	HMP19	HMP19 protein	218623_at	HMP19 protein	HMP19	352.65	246.95	311.11	444.48	252.47	257.73	223.59	409.61	498.52	338.38	331.78	451.42	589.45	395.48	529.21	498.86	502.83	283.92	398.59	411.35	8.46209	7.94808	8.28128	8.79598	7.97997	8.00972	7.80471	8.67811	8.96151	8.4025	8.37408	8.81833	9.20323	8.62746	9.0477	8.96249	8.97393	8.14934	8.63876	8.68422	298.426	405.942	451.211
BA4	204647_at	HOMER3	homer homolog 3 (Drosophila)	204647_at	homer homolog 3 (Drosophila)	HOMER3	79.23	90.02	51.33	61.53	47.18	54.25	61.42	41.89	47.21	64.24	61.14	61.41	38.29	45.17	36.51	46.35	49.74	44.23	45.09	50.04	6.30797	6.49217	5.68173	5.94322	5.5601	5.76155	5.94064	5.38853	5.56102	6.0054	5.93405	5.9404	5.2589	5.49729	5.19022	5.5345	5.63633	5.46695	5.49474	5.64501	63.5657	55.178	44.4275
BA4	201162_at	IGFBP7	insulin-like growth factor binding protein 7	201162_at	insulin-like growth factor binding protein 7	IGFBP7	262.31	283.48	169.9	189.66	299.53	268.81	295.86	385.29	216.72	235.52	184.13	149.33	88.52	81.39	108.38	114	108.73	190.68	195.47	165.38	8.03513	8.1471	7.40854	7.56727	8.22656	8.07044	8.20877	8.5898	7.75969	7.87971	7.52458	7.22236	6.46793	6.34678	6.75995	6.83289	6.76461	7.57501	7.6108	7.36964	252.793	234.198	131.569
BA4	203549_s_at	LPL	lipoprotein lipase	203549_s_at	lipoprotein lipase	LPL	91.62	86.94	90.32	80.01	88.17	92.29	89.45	146.7	65.14	97.25	122.24	112.59	137.95	128.11	146.34	127.72	129.97	106.79	132.42	92.15	6.51759	6.44195	6.49697	6.32211	6.46222	6.5281	6.48301	7.19672	6.02547	6.60363	6.93357	6.81494	7.108	7.00124	7.19318	6.99684	7.02203	6.73863	7.04898	6.52591	88.4	108.784	125.181
BA4	205698_s_at	MAP2K6	mitogen-activated protein kinase kinase 6	205698_s_at	mitogen-activated protein kinase kinase 6	MAP2K6	42.47	48.21	73.88	77.16	52.45	48.51	52.96	70.3	84.59	138.79	68.27	90.8	58.35	74.74	67.41	96.07	75.92	106.16	91.74	125.14	5.40837	5.59126	6.20711	6.26978	5.71287	5.60021	5.72683	6.13545	6.40242	7.11676	6.09318	6.50462	5.86666	6.22381	6.07489	6.58601	6.24641	6.7301	6.51948	6.9674	56.52	90.55	86.9412
BA4	222547_at	MAP4K4	mitogen-activated protein kinase kinase kinase kinase 4	222547_at	(Hypothetical protein FLJ20373, clone IMAGE:5302120, mRNA, mitogen-activated protein kinase kinase kinase kinase 4)	MAP4K4	374.75	310.65	311.64	276.91	391.96	372.92	600.04	357.08	226.58	314.04	324.92	236.68	190.9	310.91	201.92	152.76	174.45	251.66	375.79	224.68	8.54978	8.27915	8.28374	8.11327	8.61456	8.54272	9.22892	8.4801	7.82388	8.29481	8.34394	7.88679	7.57667	8.28035	7.65764	7.25512	7.44667	7.97533	8.55378	7.81173	376.981	291.86	235.384
BA4	211499_s_at	MAPK11	mitogen-activated protein kinase 11	211499_s_at	mitogen-activated protein kinase 11	MAPK11	134.06	145.05	143.67	156.8	172.66	205.85	116.48	109.86	138.03	160.89	113.54	151.47	162.84	187.83	157.98	231.98	176.7	172.14	269.43	185.7	7.06674	7.18041	7.16661	7.29278	7.43179	7.68545	6.86394	6.77952	7.10884	7.32993	6.82706	7.24289	7.34731	7.55328	7.3036	7.85786	7.46516	7.42744	8.07377	7.53683	153.51	134.758	193.075
BA4	213014_at	MAPK8IP1	mitogen-activated protein kinase 8 interacting protein 1	213014_at	mitogen-activated protein kinase 8 interacting protein 1	MAPK8IP1	46.8	53.27	79.09	93.38	105.67	89.25	76.12	41.82	28.94	47.34	68.71	35.56	45.87	46.96	15.01	38.44	38.96	35.48	52.93	58.32	5.54844	5.73525	6.30542	6.54504	6.72342	6.47978	6.2502	5.38612	4.85499	5.56499	6.10245	5.15218	5.51948	5.55336	3.90785	5.26454	5.28392	5.14893	5.72601	5.86592	77.6543	44.474	41.4963
BA4	207323_s_at	MBP	myelin basic protein	207323_s_at	(CDNA clone MGC:70813 IMAGE:6060520, complete cds, myelin basic protein)	MBP	4707.57	3381.99	3797.89	3785.87	4738.85	5014.19	6115.23	3583.44	3650.25	3901.43	3914.65	3000.46	3255.19	2987.55	2700.83	3725.6	2073.19	3095.14	4235.35	3007.01	12.2008	11.7237	11.891	11.8864	12.2103	12.2918	12.5782	11.8071	11.8338	11.9298	11.9347	11.551	11.6685	11.5447	11.3992	11.8633	11.0176	11.5958	12.0483	11.5541	4505.94	3610.05	3134.98
BA4	223199_at	MKNK2	MAP kinase interacting serine/threonine kinase 2	223199_at	MAP kinase-interacting serine/threonine kinase 2	MKNK2	697.99	402.06	389.04	423.79	444.02	467.44	363.88	274.36	235.86	296.09	345.76	262.06	296.91	367.33	198.9	321.97	382.95	380.06	420.79	340.94	9.44706	8.65127	8.60378	8.72721	8.79448	8.86864	8.50732	8.09993	7.88179	8.20989	8.43363	8.03375	8.21388	8.52093	7.6359	8.33078	8.58101	8.57008	8.71696	8.41337	455.46	282.826	338.731
BA4	214279_s_at	NDRG2	NDRG family member 2	214279_s_at	NDRG family member 2	NDRG2	1071.47	536.44	413.51	787.28	1115.39	724.96	879.24	442.72	259.62	231.47	522.65	364.11	282.05	341.82	514.53	250.63	341.51	242.12	678.62	226.13	10.0654	9.06727	8.69178	9.62073	10.1233	9.50176	9.78011	8.79025	8.02026	7.85468	9.0297	8.50823	8.13981	8.41709	9.00711	7.96941	8.41578	7.91958	9.40646	7.82101	789.756	364.114	359.676
BA4	204888_s_at	NEURL	neuralized-like (Drosophila)	204888_s_at	neuralized-like (Drosophila)	NEURL	52.15	45.07	56.56	39.16	51.39	34.83	48.13	11.38	26.04	22.47	31.67	36.42	38.29	52.55	37.85	47.11	43.22	39.4	30.24	60.97	5.7046	5.4941	5.82171	5.29131	5.68342	5.12226	5.58886	3.50843	4.70266	4.48993	4.98505	5.18666	5.2589	5.71562	5.24222	5.55796	5.43363	5.30012	4.91839	5.93003	46.7557	25.596	43.7037
BA4	209504_s_at	PLEKHB1	pleckstrin homology domain containing, family B (evectins) member 1	209504_s_at	pleckstrin homology domain containing, family B (evectins) member 1	PLEKHB1	1236.18	1208.93	857.44	572.87	810.12	1149.61	1367.35	1068.39	648.9	862.16	903.54	772.93	511.02	767.05	748.04	669.02	576.48	566.71	685.05	537.8	10.2717	10.2395	9.74389	9.16206	9.66199	10.1669	10.4172	10.0612	9.34185	9.75181	9.81944	9.59419	8.99724	9.58318	9.54697	9.3859	9.17113	9.14647	9.42007	9.07093	1028.93	851.184	632.646
BA4	210198_s_at	PLP1	proteolipid protein 1 (Pelizaeus-Merzbacher disease, spastic paraplegia 2, uncomplicated)	210198_s_at	proteolipid protein 1 (Pelizaeus-Merzbacher disease, spastic paraplegia 2, uncomplicated)	PLP1	1989.68	2710.4	2346.58	1830.94	1608.44	2162.01	3846.48	3521.34	1669.39	2164.5	1858.85	1753.63	1178.94	1703.32	1088.57	1121.14	1603.59	1383.15	1551.27	2061.34	10.9583	11.4043	11.1963	10.8384	10.6514	11.0782	11.9093	11.7819	10.7051	11.0798	10.8602	10.7761	10.2033	10.7341	10.0882	10.1308	10.6471	10.4337	10.5992	11.0094	2356.36	2193.54	1461.41
BA4	232073_at	PPFIA2	protein tyrosine phosphatase, receptor type, f polypeptide (PTPRF), interacting protein (liprin), alpha 2	232073_at	protein tyrosine phosphatase, receptor type, f polypeptide (PTPRF), interacting protein (liprin), alpha 2	PPFIA2	148.86	179.29	172.72	182.89	163.34	141.9	166.59	275.55	205.82	169.52	301.76	211.72	204.17	216.99	172.85	168.81	198.1	212.39	231.18	215.76	7.21781	7.48615	7.43229	7.51483	7.35173	7.14873	7.38016	8.10617	7.68524	7.40531	8.23726	7.72601	7.67363	7.76148	7.43338	7.39926	7.63009	7.73057	7.85287	7.75328	165.084	232.874	202.531
BA4	213194_at	ROBO1	roundabout, axon guidance receptor, homolog 1 (Drosophila)	213194_at	roundabout, axon guidance receptor, homolog 1 (Drosophila)	ROBO1	153.7	96.51	110.58	88.64	103.99	90.92	108.63	139.22	94.12	80.23	86.77	83.33	56.81	87.2	77.3	74.6	73.37	68.72	69.68	69.95	7.26397	6.59261	6.78895	6.46989	6.7003	6.50653	6.76328	7.12122	6.55643	6.32607	6.43912	6.38076	5.82807	6.44626	6.2724	6.2211	6.19712	6.10266	6.12267	6.12825	107.567	96.734	72.2037
BA4	210592_s_at	SAT	spermidine/spermine N1-acetyltransferase	210592_s_at	spermidine/spermine N1-acetyltransferase	SAT	924.21	909.73	632.79	642.8	571.66	468.82	535.46	605.04	453.3	516.2	710.52	476.62	344.63	446.57	569.8	384.73	449.11	471.45	407.03	352.6	9.85208	9.8293	9.30558	9.32823	9.15901	8.87289	9.06464	9.24089	8.82432	9.01179	9.47273	8.89669	8.42891	8.80274	9.15431	8.5877	8.81093	8.88096	8.66899	8.46189	669.353	552.336	428.24
BA4	205152_at	SLC6A1	solute carrier family 6 (neurotransmitter transporter, GABA), member 1	205152_at	solute carrier family 6 (neurotransmitter transporter, GABA), member 1	SLC6A1	797.62	832.47	653.9	601.46	589.01	593.37	469.08	775.23	573.33	682.28	613.47	595.93	422.91	524.47	610.33	476.73	501.2	438.98	424.87	429.39	9.63956	9.70125	9.35293	9.23233	9.20215	9.21279	8.87369	9.59848	9.16322	9.41422	9.26085	9.219	8.72421	9.03472	9.25345	8.89703	8.96924	8.77801	8.73088	8.74614	648.13	648.048	478.61
BA4	206118_at	STAT4	signal transducer and activator of transcription 4	206118_at	signal transducer and activator of transcription 4	STAT4	150.27	181.29	211.67	174.44	212.6	190.15	185.32	220.67	259.68	221.1	213.66	233.57	244.42	247.25	236.82	188.05	246.85	304.71	243.57	280.12	7.23141	7.50216	7.72567	7.44659	7.732	7.57099	7.53387	7.78575	8.02059	7.78855	7.73917	7.86771	7.93322	7.94983	7.88765	7.55497	7.94749	8.25129	7.92819	8.1299	186.534	229.736	248.974
BA4	210247_at	SYN2	synapsin II	210247_at	synapsin II	SYN2	289.31	182.1	227.07	301.39	230.97	276.19	213.3	302.7	296.63	274.46	377.08	268.32	329.51	268.88	326.83	289.29	392.45	381.08	351.65	309.1	8.17647	7.50859	7.82699	8.23549	7.85156	8.10952	7.73674	8.24174	8.21252	8.10045	8.55873	8.06781	8.36418	8.07082	8.3524	8.17637	8.61637	8.57395	8.458	8.27193	245.761	303.838	331.099
BA4	206161_s_at	SYT5	synaptotagmin V	206161_s_at	synaptotagmin V	SYT5	71.44	76.85	133.4	170.87	100.55	129.05	110.49	55.3	82.58	71.54	104.56	81.98	148.7	135.71	107.83	106.19	111.92	114.23	152.24	145.58	6.15866	6.26397	7.05961	7.41676	6.65177	7.01179	6.78777	5.78921	6.36772	6.16068	6.70819	6.3572	7.21626	7.08438	6.75261	6.7305	6.80632	6.8358	7.2502	7.18567	113.236	79.192	127.8
BA4	203235_at	THOP1	thimet oligopeptidase 1	203235_at	thimet oligopeptidase 1	THOP1	52.06	85.04	54.3	90.73	91.98	80.13	74.69	44.03	29.51	30.11	64.38	51.58	39.82	50.74	55.99	47.07	63.84	34.68	68.6	61.02	5.7021	6.41007	5.76288	6.50351	6.52325	6.32427	6.22284	5.46042	4.88313	4.91217	6.00854	5.68874	5.31542	5.66505	5.8071	5.55674	5.99639	5.11603	6.10014	5.93121	75.5614	43.922	52.72
BA4	205139_s_at	UST	uronyl-2-sulfotransferase	205139_s_at	uronyl-2-sulfotransferase	UST	87.13	107.03	91.15	79.95	72.52	83.7	75.85	122.01	135.03	97.49	103.81	140.89	88.78	124.25	105.99	110.31	84.04	81.42	88.96	103.4	6.4451	6.74187	6.51017	6.32103	6.18031	6.38716	6.24508	6.93086	7.07714	6.60718	6.6978	7.13843	6.47216	6.9571	6.72778	6.78542	6.393	6.34731	6.47508	6.69209	85.3329	119.846	98.3937
BA4	211749_s_at	VAMP3	vesicle-associated membrane protein 3 (cellubrevin)	211749_s_at	vesicle-associated membrane protein 3 (cellubrevin)	VAMP3	191.36	238.3	276.7	178.03	186.53	166.56	436.66	426.47	148.83	172.64	191.14	174.23	136.97	133.26	129	111.15	113.34	101.43	147.32	131.3	7.58015	7.89663	8.11218	7.47598	7.54326	7.3799	8.77037	8.7363	7.21752	7.43162	7.57849	7.44485	7.09772	7.0581	7.01123	6.79636	6.82451	6.66434	7.20281	7.03672	239.163	222.662	125.471
BA4	202933_s_at	YES1	v-yes-1 Yamaguchi sarcoma viral oncogene homolog 1	202933_s_at	v-yes-1 Yamaguchi sarcoma viral oncogene homolog 1	YES1	81.38	68.36	34.82	34.67	25.64	53.26	45.71	76.11	18.71	26.5	34	47.5	7.63	35.6	33.46	22.03	10.02	25.51	12.25	19.35	6.3466	6.09508	5.12184	5.11562	4.68032	5.73498	5.51444	6.25001	4.22574	4.72792	5.08746	5.56986	2.93168	5.15381	5.06437	4.4614	3.32481	4.67299	3.61471	4.27426	49.12	40.564	20.7312
BA4	221193_s_at	ZCCHC10	zinc finger, CCHC domain containing 10	221193_s_at	zinc finger, CCHC domain containing 10	ZCCHC10	30.24	33.3	27.31	24.72	36.95	32.63	31.35	38.02	35.93	36.06	38.96	44.01	23.84	31.51	29.76	23.28	20.72	29.99	17.87	30.22	4.91839	5.05745	4.77136	4.62761	5.2075	5.02813	4.97039	5.24869	5.16712	5.17233	5.28392	5.45976	4.57531	4.97774	4.8953	4.54102	4.37295	4.90641	4.15947	4.91743	30.9286	38.596	25.8987
BA4	222366_at	ADNP	activity-dependent neuroprotector	222366_at	Transcribed sequences		46.43	34.27	40.21	41.52	30.02	33.46	41.3	35.09	39.14	66.71	37.07	33.99	67.1	65.31	57.76	50.4	38.36	48.67	65.13	59.65	5.53699	5.09887	5.32948	5.37573	4.90785	5.06437	5.36807	5.13299	5.29057	6.05983	5.21218	5.08704	6.06824	6.02923	5.852	5.65535	5.26153	5.60496	6.02525	5.89845	38.1729	42.4	56.5475
BA4	203264_s_at	ARHGEF9	Cdc42 guanine nucleotide exchange factor (GEF) 9	203264_s_at			446.73	548.92	552.51	567.44	567.97	472.83	363.69	415.71	600.1	582.83	585.89	645.05	649.26	669.48	733.66	739.14	657.69	574.39	765.86	550.18	8.80326	9.10045	9.10986	9.14832	9.14967	8.88518	8.50657	8.69943	9.22906	9.18693	9.19449	9.33327	9.34265	9.3869	9.51897	9.5297	9.36126	9.16589	9.58094	9.10376	502.87	565.916	667.457
Region	Probe	Symbol	Name	Sequence Clusters: Cluster Title	Known Genes: Gene Symbol	39073_	39091_	39100_	39109_	39163_	39172_	39262_	39655_	39010_	39028_	39037_	39046_	39136_	39208_	39055_	39118_	39127_	39226_	39235_	39253_	39271_	39616_	39626_	39665_	39675_	39685_	48398_	48404_	Log_39073_	Log_39091_	Log_39100_	Log_39109_	Log_39163_	Log_39172_	Log_39262_	Log_39655_	Log_39010_	Log_39028_	Log_39037_	Log_39046_	Log_39136_	Log_39208_	Log_39055_	Log_39118_
Amy	208743_s_at	YWHAB	tyrosine 3-monooxygenase/tryptophan 5-monooxygenase activation protein, beta polypeptide	Tyrosine 3-monooxygenase/tryptophan 5-monooxygenase activation protein, beta polypeptide	YWHAB	956.36	545.91	616.54	432.37	516.39	459.97	504.25	417.75	916.16	646.81	1039.65	966.67	1089.88	815.77	1199.52	652.97	803.01	446.94	654.08	714.68	605.8	435.36	524.02	360.18	353.89	354.51	455.73	568.09	9.90141	9.09252	9.26805	8.75612	9.01232	8.8454	8.97799	8.7065	9.83946	9.3372	10.0219	9.91688	10.09	9.67202	10.2282	9.35087
Amy	216617_s_at	MAG	malignancy-associated protein	Myelin associated glycoprotein	MAG	275.03	177.07	195.39	230.8	187.03	146.71	79.71	226.07	146.38	139.85	156.75	400.06	313.11	173.11	63.03	221.66	135.92	55.2	121.88	53.41	171.96	68.93	106.38	48.74	144.59	158.79	87.28	131.33	8.10345	7.46818	7.61021	7.8505	7.54713	7.19682	6.31669	7.82063	7.19358	7.12774	7.29232	8.64407	8.29053	7.43555	5.97797	7.7922
Amy	225451_at	GRIPAP1	GRIP1 associated protein 1	GRIP1 associated protein 1	GRIPAP1	215.69	227.22	225.34	224.19	194.95	235.02	151.97	188.54	256.71	336.6	352	356.28	317.12	386.28	315.06	280.74	250.53	226.28	255.88	307.41	239.01	303.28	207.45	266.28	243.55	185.9	244.68	191.78	7.75282	7.82795	7.81596	7.80858	7.60696	7.87664	7.24764	7.55873	8.004	8.39489	8.45943	8.47687	8.30889	8.5935	8.29948	8.13309
Amy	205854_at	TULP3	tubby like protein 3	Tubby like protein 3	TULP3	89.68	79.54	79.77	71.4	91.6	87.2	135.72	81.99	38	48.09	38.84	57.3	62.4	55.31	27.48	61.72	80.3	81.93	55.27	64.18	70.98	58.77	85.27	103.4	71.84	80.08	69.66	100.51	6.48671	6.31361	6.31777	6.15785	6.51728	6.44626	7.08449	6.35738	5.24793	5.58767	5.27947	5.84046	5.96347	5.78947	4.78031	5.94767
Amy	211836_s_at	MOG	myelin oligodendrocyte glycoprotein	Myelin oligodendrocyte glycoprotein	MOG	345.12	240.68	246.5	340.24	347.74	177.91	113.33	314.74	128.73	227.54	216.25	438.72	356.73	204.11	59.61	234.41	154.7	84.37	74.21	62.92	240.07	132.17	193.64	86.33	223.61	191.69	129.05	180.46	8.43095	7.91097	7.94544	8.41041	8.44186	7.475	6.82439	8.29802	7.0082	7.82998	7.75656	8.77716	8.47869	7.6732	5.89748	7.87289
Amy	217763_s_at	RAB31	RAB31, member RAS oncogene family	RAB31, member RAS oncogene family	RAB31	175.75	325.35	276.71	458.46	591.28	478.04	608.18	436.64	103.14	193.77	138.66	274.47	244.39	161.95	89.13	409.45	355.15	212.91	223.86	235.89	316.7	223.8	212.92	252.61	195.85	337.92	273.78	295.68	7.45738	8.34585	8.11223	8.84065	9.2077	8.90099	9.24836	8.7703	6.68846	7.5982	7.11541	8.10051	7.93304	7.3394	6.47784	8.67754
Amy	229419_at	FBXW7	F-box and WD-40 domain protein 7 (archipelago homolog, Drosophila)	F-box and WD-40 domain protein 7 (archipelago homolog, Drosophila)	FBXW7	342.03	323.5	481.5	520.31	239.66	549.98	346.61	505.9	512.15	221.8	531.05	550.93	328.44	581.02	617.4	404.49	725.89	960.13	443.76	950.24	519.31	799.64	683.13	621.82	446.22	554.35	529.83	526.32	8.41798	8.33762	8.91139	9.02323	7.90484	9.10323	8.43717	8.98271	9.00042	7.79312	9.0527	9.10572	8.35949	9.18244	9.27006	8.65996
Amy	202534_x_at	DHFR	dihydrofolate reductase	Dihydrofolate reductase	DHFR	115.76	75.4	132.91	106.48	91.62	98.59	122.93	123	106.23	131.36	64.28	99.83	47.54	115.29	54.73	93.53	61.84	66.19	73.7	58.5	63.16	76.93	93.88	62.24	85.74	58.4	98.54	103.34	6.85499	6.23649	7.05431	6.73444	6.51759	6.62337	6.94169	6.94251	6.73105	7.03738	6.0063	6.6414	5.57107	6.84912	5.77426	6.54736
Amy	206687_s_at	PTPN6	protein tyrosine phosphatase, non-receptor type 6	Protein tyrosine phosphatase, non-receptor type 6	PTPN6	47.47	62.22	60.36	41.01	41.12	37.33	84.72	36.43	33.14	21.02	32.13	31.77	34.26	34.24	26.16	37.69	29.77	34.36	27.45	31.97	52.91	30.85	34.04	59.42	31.16	35.58	45.2	22.83	5.56894	5.95931	5.91552	5.3579	5.36177	5.22226	6.40463	5.18705	5.0505	4.39369	5.00585	4.98959	5.09845	5.09761	4.70929	5.23611
Amy	208704_x_at	APLP2	amyloid beta (A4) precursor-like protein 2	Amyloid beta (A4) precursor-like protein 2	APLP2	1141.03	896.1	1083.93	1199.01	768.87	1166.54	914.2	1293.66	1183.75	1577.38	1527.67	1303.45	1315.9	1584.44	1577.93	1458.56	1179.46	1068.61	1262.01	1135.6	1094.22	1272.39	1143.17	881.6	1567.92	1033.42	1131.65	1338.83	10.1561	9.80752	10.0821	10.2276	9.5866	10.188	9.83637	10.3372	10.2091	10.6233	10.5771	10.3481	10.3618	10.6298	10.6238	10.5103
Amy	218140_x_at	SRPRB	signal recognition particle receptor, B subunit	Signal recognition particle receptor, B subunit	SRPRB	203.37	180.31	225.9	212.75	190.71	165.77	145.4	161.86	211.81	234.42	202.01	261.01	234.14	306.49	238.79	206.95	251.39	221.56	190.82	213.99	201.64	239.05	251.08	156.45	239.18	260.35	203.75	217.64	7.66796	7.49434	7.81954	7.73302	7.57524	7.37304	7.18388	7.3386	7.72663	7.87295	7.65828	8.02796	7.87123	8.2597	7.8996	7.69314
Amy	222423_at	NDFIP1	Nedd4 family interacting protein 1	Nedd4 family interacting protein 1	NDFIP1	1651.68	1787.81	1897.88	2040.1	1155.69	1943.74	1424.72	2025.46	2016.25	1715.2	2000.3	2081.7	1932.9	2271.02	2412.56	2897.07	2383.93	2915.2	1832.53	2768.61	2172	2419.21	1961.91	2181.76	2475.57	2074.77	2069.56	2064.73	10.6897	10.804	10.8902	10.9944	10.1745	10.9246	10.4765	10.984	10.9775	10.7442	10.966	11.0235	10.9166	11.1491	11.2363	11.5004
Amy	226452_at	PDK1	pyruvate dehydrogenase kinase, isoenzyme 1	Pyruvate dehydrogenase kinase, isoenzyme 1	PDK1	106.88	103.11	72.46	94.65	57.64	92.55	82.93	91.36	104.72	93.63	93.19	91.28	122.38	147.91	129.02	135.9	127.17	164.41	110.35	115.33	123.17	130.16	127.31	144.96	134.97	144.12	115.95	100.48	6.73985	6.68804	6.17911	6.56453	5.849	6.53216	6.37382	6.51349	6.71039	6.5489	6.5421	6.51223	6.93522	7.20858	7.01145	7.0864
Amy	226766_at	ROBO2	roundabout, axon guidance receptor, homolog 2 (Drosophila)	Roundabout, axon guidance receptor, homolog 2 (Drosophila)	ROBO2	58.02	101.16	113.74	65.09	63.16	124.56	60.39	118.85	99.87	165.68	117.9	98.14	73.4	102.29	198.44	154.64	160.44	160.61	101.32	124.69	152.31	190.91	90.75	164.91	142.88	91.98	98.06	115.88	5.85848	6.6605	6.8296	6.02436	5.98094	6.9607	5.91624	6.893	6.64198	7.37226	6.88142	6.61677	6.19771	6.67652	7.63256	7.27277
Amy	227202_at	CNTN1	contactin 1	Contactin 1	CNTN1	550.72	426.63	533.28	450.13	299.62	531.6	307.84	406.52	695.87	340.68	498.78	456.75	493.44	474.41	716.37	692.75	654.75	917.37	429.6	621.79	477.34	715.14	551.76	620.89	749.54	466.54	581.22	580.25	9.10517	8.73684	9.05875	8.8142	8.22699	9.0542	8.26604	8.66718	9.44267	8.41227	8.96226	8.83526	8.94673	8.88999	9.48456	9.43619
Amy	207809_s_at	ATP6AP1	ATPase, H transporting, lysosomal accessory protein 1	ATPase, H+ transporting, lysosomal accessory protein 1	ATP6AP1	700.48	558.32	620.29	664.49	370.13	703.49	350.43	630.63	602.19	758.12	963.3	715.03	735.75	742.72	674.07	557.56	629.13	453.1	555.7	662.01	547.67	613.27	448.72	447.21	660.19	556.42	478.13	516.06	9.4522	9.12495	9.2768	9.3761	8.53189	9.45839	8.45298	9.30065	9.23408	9.56628	9.91184	9.48186	9.52307	9.53667	9.39675	9.12298
Amy	226837_at	SPRED1	sprouty-related, EVH1 domain containing 1	Sprouty-related, EVH1 domain containing 1	SPRED1	106.82	114.49	113.07	90	117.27	120.81	83.15	137.27	157.06	45.56	124.44	157.84	122.71	154.42	189.1	148.61	141.28	196.65	153.93	148.62	139.37	116.21	162.32	227.47	220.98	156.92	124.96	111.34	6.73904	6.83908	6.82107	6.49185	6.87369	6.9166	6.37764	7.10087	7.29517	5.5097	6.95931	7.30232	6.93911	7.27072	7.56301	7.21539
Amy	202980_s_at	SIAH1	seven in absentia homolog 1 (Drosophila)	Seven in absentia homolog 1 (Drosophila)	SIAH1	31.7	30.85	27.54	24.94	31.71	32.27	30.92	27.37	35.67	19.98	30.49	23.93	16.05	26.36	12.5	18.3	29.17	20.61	12.06	32.39	20.69	29.28	19.97	22.92	22.25	25.29	19.33	14.52	4.98641	4.9472	4.78346	4.64039	4.98687	5.01212	4.95047	4.77452	5.15664	4.32048	4.93026	4.58075	4.0045	4.72028	3.64386	4.19377
Amy	213014_at	MAPK8IP1	mitogen-activated protein kinase 8 interacting protein 1	Mitogen-activated protein kinase 8 interacting protein 1	MAPK8IP1	144.98	59.6	125.93	73.18	82.08	221.87	44.18	90.26	8.51	42.72	31.3	66.51	67.52	73.37	15.19	42.07	58.47	49.21	50.88	59.76	110.19	42.88	42.32	57.71	43.95	67.72	62.3	30.14	7.17971	5.89724	6.97648	6.19338	6.35896	7.79357	5.46532	6.49601	3.08916	5.41684	4.96809	6.0555	6.07724	6.19712	3.92505	5.39472
Amy	213710_s_at	CALM1	calmodulin 1 (phosphorylase kinase, delta)	Calmodulin 1 (phosphorylase kinase, delta)	CALM1	648.55	437.91	422.41	479.95	711.33	702.1	294.62	486.01	369.76	558.2	499.31	462.08	425.22	445.13	318.89	316.43	355.05	442.8	397.63	517.04	462.46	392.29	323.5	425.11	261.61	389.46	246.42	392.28	9.34107	8.77449	8.7225	8.90674	9.47438	9.45553	8.20271	8.92484	8.53045	9.12464	8.96379	8.852	8.73207	8.79808	8.31692	8.30574
Amy	214279_s_at	NDRG2	NDRG family member 2	NDRG family member 2	NDRG2	600.13	907.98	711.67	950.37	1863.24	1273.32	1462.41	1033.4	187.49	329.14	549.7	897.94	516.47	960.46	138.33	556.4	518.51	364.61	938.74	361.29	1074.7	236.12	834.84	409.03	673.02	455.54	935.99	907.4	9.22913	9.82652	9.47506	9.89235	10.8636	10.3144	10.5141	10.0132	7.55067	8.36256	9.1025	9.81048	9.01254	9.90758	7.11197	9.11998
Amy	219028_at	HIPK2	homeodomain interacting protein kinase 2	Homeodomain interacting protein kinase 2	HIPK2	97.07	107.51	223.9	212.75	189.55	192.22	220.8	210.58	32.56	115.29	59.71	102.66	146.91	94.48	7.91	208.98	108.62	128.07	100.04	53.29	127.24	71.36	86.1	82.75	139.27	71.92	119.87	97.15	6.60095	6.74833	7.80671	7.73302	7.56643	7.58662	7.7866	7.71822	5.02503	6.84912	5.8999	6.68173	7.19879	6.56194	2.98368	7.70722
Region	Probe	Symbol	Name	Fragment Name	Sequence Clusters: Cluster Title4txt	Known Genes: Gene Symbol4txt	39099_4txt	39117_4txt	39171_4txt	39180_4txt	39654_4txt	39664_4txt	39018_4txt	39036_4txt	39045_4txt	39144_4txt	39153_4txt	39216_4txt	39126_4txt	39135_4txt	39189_4txt	39234_4txt	39243_4txt	39261_4txt	39279_4txt	39625_4txt	39684_4txt	39694_4txt	log_39099_4txt	log_39117_4txt	log_39171_4txt	log_39180_4txt	log_39654_4txt	log_39664_4txt	log_39018_4txt	log_39036_4txt	log_39045_4txt	log_39144_4txt	log_39153_4txt	log_39216_4txt	log_39126_4txt	log_39135_4txt	log_39189_4txt	log_39234_4txt	log_39243_4txt	log_39261_4txt	log_39279_4txt	log_39625_4txt	log_39684_4txt
Nacc	217053_x_at	ETV1	ets variant gene 1	217053_x_at	ets variant gene 1	ETV1	77.83	82.32	93.36	99.01	72.3	75.6	55.42	63.97	70.38	75.67	64	54.89	85.38	55.01	69.57	115.08	84.24	109.65	99.62	136.96	101.05	95.96	6.28225	6.36317	6.54473	6.6295	6.17592	6.24031	5.79233	5.99932	6.13709	6.24165	6	5.77847	6.41583	5.78162	6.12039	6.84649	6.39643	6.77676	6.63836	7.09761	6.65893
Nacc	222630_at	FLJ12994	hypothetical protein FLJ12994	222630_at	hypothetical protein FLJ12994	FLJ12994	203.73	211.05	239.49	259.3	255.53	240.12	174.6	168.11	198.81	182.19	154.38	172.12	221.6	208.04	264.2	189.57	258.9	205.02	203.37	143.35	196.91	257.98	7.67051	7.72144	7.90382	8.01848	7.99735	7.90761	7.44791	7.39326	7.63525	7.5093	7.27034	7.42727	7.79181	7.70072	8.04549	7.56659	8.01625	7.67962	7.66796	7.1634	7.62139
Nacc	205358_at	GRIA2	glutamate receptor, ionotropic, AMPA 2	205358_at	glutamate receptor, ionotropic, AMPA 2	GRIA2	745.24	619.85	1545.11	822.64	1788.67	1409.15	276.01	370.52	298.66	1005.42	986.93	807.04	950.94	1284.81	999.99	1669.25	1403.98	1504.9	1386.43	1723.42	1494.07	1160.45	9.54156	9.27578	10.5935	9.68412	10.8047	10.4606	8.10858	8.53341	8.22236	9.97358	9.9468	9.6565	9.89321	10.3273	9.96577	10.705	10.4553	10.5555	10.4372	10.7511	10.545
Nacc	217885_at	IPO9	importin 9	217885_at	importin 9	IPO9	195.3	209.58	210.17	187.8	294.48	286.21	198.11	177.13	161.52	216.74	265.74	204.01	246.64	268.61	279.91	276.63	268.27	234.17	243.59	307.41	326.45	226.8	7.60955	7.71136	7.71541	7.55305	8.20203	8.16093	7.63016	7.46866	7.33557	7.75982	8.05387	7.6725	7.94626	8.06937	8.12882	8.11181	8.06754	7.87141	7.92831	8.26402	8.35072
Nacc	212677_s_at	KIAA0582	KIAA0582	212677_s_at	KIAA0582	KIAA0582	55.63	151.69	147.58	64.71	178.13	130.51	30.74	55.2	61.27	129.88	60.47	137.15	105.31	178.11	102.86	134.16	168.77	154.32	213.47	274.3	206.57	156.22	5.79779	7.24498	7.20535	6.01592	7.47679	7.02802	4.94205	5.7866	5.93711	7.02104	5.91815	7.09961	6.7185	7.47662	6.68454	7.06781	7.39891	7.26978	7.73789	8.09961	7.69049
Nacc	207705_s_at	KIAA0980	KIAA0980 protein	207705_s_at	KIAA0980 protein	KIAA0980	61.96	66.91	68.53	51.11	52.67	71.82	64.52	83.35	66.84	94.34	114.95	68.65	52.97	140.57	81.12	96.56	113.39	106.04	93.37	94.35	81.32	87.39	5.95327	6.06415	6.09866	5.67553	5.71891	6.16631	6.01167	6.38111	6.06264	6.5598	6.84486	6.10119	5.7271	7.13514	6.34199	6.59335	6.82515	6.72846	6.54489	6.55995	6.34554
Nacc	201991_s_at	KIF5B	kinesin family member 5B	201991_s_at	kinesin family member 5B	KIF5B	352.04	827.52	453.59	336.69	431.43	601.51	72.63	123.34	158.02	407.5	532.12	376.7	425.32	504.97	563.2	473.52	610.33	421.81	634.95	496.79	459.97	643.66	8.4596	9.69265	8.82525	8.39528	8.75298	9.23245	6.18249	6.9465	7.30396	8.67066	9.05561	8.55727	8.7324	8.98005	9.1375	8.88728	9.25345	8.72045	9.3105	8.95649	8.8454
Nacc	210650_s_at	PCLO	piccolo (presynaptic cytomatrix protein)	210650_s_at	(Similar to Piccolo protein (Aczonin) (LOC389530), mRNA, piccolo (presynaptic cytomatrix protein))	(PCLO, na)	53.07	53.39	83.43	41.07	142.87	60.86	23.61	42.98	26.86	53.2	44.78	46.84	82.13	65.01	54.57	108.9	93.91	127.64	50.71	64.67	65.44	59.33	5.72982	5.7385	6.38249	5.36001	7.15856	5.92742	4.56133	5.42559	4.74739	5.73335	5.48478	5.54967	6.35984	6.02259	5.77004	6.76686	6.55321	6.99594	5.6642	6.01502	6.0321
Nacc	222518_at	ARFGEF2	ADP-ribosylation factor guanine nucleotide-exchange factor 2 (brefeldin A-inhibited)	222518_at	ADP-ribosylation factor guanine nucleotide-exchange factor 2 (brefeldin A-inhibited)	ARFGEF2	239.68	263.35	263.32	264.53	263.41	303.21	219.12	238.74	157.04	204.45	191.01	189.28	214.16	194.35	226.57	294.42	187.64	200.81	215.44	246.26	233.59	278.36	7.90497	8.04084	8.04067	8.04729	8.04117	8.24417	7.77558	7.8993	7.29499	7.6756	7.5775	7.56438	7.74255	7.60251	7.82381	8.20173	7.55182	7.64969	7.75114	7.94404	7.86783
Nacc	225850_at	C6ORF83	chromosome 6 open reading frame 83	225850_at	chromosome 6 open reading frame 83	C6orf83	548.08	473.2	572.55	449.51	630.59	581.04	487.18	342.61	562.98	360.69	485.93	391.07	461.98	307.68	477.81	333.86	397.98	357.32	453.75	409.9	347.48	380.03	9.09824	8.88631	9.16126	8.81221	9.30056	9.18249	8.92831	8.42042	9.13694	8.49462	8.9246	8.61128	8.85169	8.26529	8.90029	8.3831	8.63655	8.48107	8.82575	8.67913	8.44079
Nacc	222620_s_at	DNAJC1	DnaJ (Hsp40) homolog, subfamily C, member 1	222620_s_at	DnaJ (Hsp40) homolog, subfamily C, member 1	DNAJC1	537.79	640.05	653.83	810.65	488.78	552.36	247.22	206.43	329.52	562.95	532.83	446.43	674.38	559.47	907.58	876.21	1109.82	600.73	652.45	503.04	554.25	902.37	9.0709	9.32204	9.35277	9.66293	8.93304	9.10947	7.94965	7.68951	8.36422	9.13686	9.05753	8.80229	9.39742	9.12792	9.82588	9.77513	10.1161	9.23057	9.34972	8.97453	9.11439
Nacc	211536_x_at	MAP3K7	mitogen-activated protein kinase kinase kinase 7	211536_x_at	mitogen-activated protein kinase kinase kinase 7	MAP3K7	121.61	174.03	146.43	112.61	157.07	99.96	83.69	99.9	90.59	113.5	94.02	114.99	97.39	122.8	99.56	147.57	149.61	166.45	141.31	139.9	137.21	142.34	6.92612	7.44319	7.19407	6.81519	7.29526	6.64328	6.38698	6.64241	6.50128	6.82655	6.5549	6.84536	6.6057	6.94017	6.63749	7.20526	7.22506	7.37895	7.14272	7.12825	7.10024
Nacc	217802_s_at	NUCKS	nuclear ubiquitous casein kinase and cyclin-dependent kinase substrate	217802_s_at	nuclear ubiquitous casein kinase and cyclin-dependent kinase substrate	NUCKS	582.38	879.11	639.98	464.06	801.95	547.48	235.09	271.84	353.83	461.39	387.83	597.91	534.8	575.45	473.2	624.66	730.95	567.7	811.81	643.99	839.67	615.95	9.18582	9.7799	9.32188	8.85817	9.64737	9.09666	7.87707	8.08661	8.46691	8.84984	8.59928	9.22378	9.06286	9.16855	8.88631	9.28693	9.51363	9.14898	9.665	9.33089	9.71368
Nacc	226880_at	NUCKS	nuclear ubiquitous casein kinase and cyclin-dependent kinase substrate	226880_at	nuclear ubiquitous casein kinase and cyclin-dependent kinase substrate	NUCKS	1208.25	2047.5	1625.4	1562.02	2023.19	864.78	558.74	526.35	770.91	742.41	1282.74	1355.88	1817.86	958.54	1837.08	1281.87	1126.47	1318.35	1840.83	1574.17	1845.69	1357.48	10.2387	10.9996	10.6666	10.6092	10.9824	9.75619	9.12603	9.03988	9.59042	9.53607	10.325	10.405	10.828	9.9047	10.8432	10.324	10.1376	10.3645	10.8461	10.6204	10.8499
Nacc	204369_at	PIK3CA	phosphoinositide-3-kinase, catalytic, alpha polypeptide	204369_at	phosphoinositide-3-kinase, catalytic, alpha polypeptide	PIK3CA	69.62	88.19	76.36	61.43	108.39	63.66	34.38	36.15	44.32	69.39	71.17	64.72	81.77	88.8	55.08	80.75	90.42	90.07	80.37	69.05	83.44	68.06	6.12143	6.46254	6.25475	5.94087	6.76009	5.99232	5.1035	5.17592	5.46989	6.11666	6.1532	6.01614	6.3535	6.47249	5.78346	6.33539	6.49857	6.49297	6.32859	6.10957	6.38267
Nacc	203497_at	PPARBP	PPAR binding protein	203497_at	PPAR binding protein	PPARBP	45.52	75.92	63.58	43.62	50.12	73.06	17.08	32.12	32.32	54.11	34.12	37.96	47.92	64.6	45.02	44.42	87.41	60.88	68.2	49.32	66.38	67.17	5.50843	6.24641	5.9905	5.44692	5.64731	6.19101	4.09424	5.0054	5.01436	5.75782	5.09255	5.24641	5.58256	6.01346	5.49249	5.47314	6.44973	5.9279	6.0917	5.6241	6.05268
Nacc	224983_at	SCARB2	scavenger receptor class B, member 2	224983_at	scavenger receptor class B, member 2	SCARB2	2075.74	2857.69	1950.87	2094.24	1919.62	2235.33	2007.19	1245.62	2156.09	1508.35	1781.37	1677.13	1767.87	1739	1542.58	994.94	1348.36	1452.27	1849.37	1715.22	1494.6	1709.02	11.0194	11.4806	10.9299	11.0322	10.9066	11.1263	10.971	10.2826	11.0742	10.5588	10.7988	10.7118	10.7878	10.764	10.5911	9.95847	10.397	10.5041	10.8528	10.7442	10.5455
Nacc	201914_s_at	SEC63	SEC63-like (S. cerevisiae)	201914_s_at	SEC63-like (S. cerevisiae)	SEC63	89.66	86.32	62.43	63.26	90.48	92.32	43.82	60.12	56.63	65.59	46.64	53.92	62.32	55.79	50.38	68.82	70.76	71.23	84.94	62.39	72.54	86.35	6.48639	6.43162	5.96417	5.98322	6.49953	6.52857	5.45352	5.90977	5.8235	6.0354	5.5435	5.75275	5.96162	5.80193	5.65478	6.10476	6.14486	6.15441	6.40837	5.96324	6.1807
Nacc	219156_at	SYNJ2BP	synaptojanin 2 binding protein	219156_at	synaptojanin 2 binding protein	SYNJ2BP	18.5	36.42	46.2	26.24	48.68	40.11	9.09	4.45	15.02	18.99	39.89	25.77	23.37	42.42	39.11	46.88	61.3	46.98	48.78	58.42	58.62	31.71	4.20945	5.18666	5.52982	4.7137	5.60526	5.32589	3.18428	2.15381	3.90881	4.24717	5.31796	4.68762	4.54659	5.40667	5.28947	5.5509	5.93781	5.55397	5.60822	5.86839	5.87332
Nacc	226860_at	TMEM19	transmembrane protein 19	226860_at	transmembrane protein 19	TMEM19	245.69	220.88	222.76	219.48	263.19	263.19	182.72	134.27	182.07	211.12	133.59	193.3	275.69	215.28	214	232.67	216.29	312.32	213.16	250.71	285.48	227.81	7.9407	7.78712	7.79935	7.77795	8.03996	8.03996	7.51349	7.06899	7.50835	7.72192	7.06167	7.5947	8.1069	7.75007	7.74147	7.86214	7.75682	8.28688	7.73579	7.96988	8.15725
Nacc	209226_s_at	TNPO1	transportin 1	209226_s_at	transportin 1	TNPO1	73.63	98.92	99.98	40.71	114.34	96.28	15.14	8.75	11.61	69.34	104.04	61.16	54.26	91.64	69.16	85.44	104.28	120.02	183.61	225.55	111.78	89.29	6.20222	6.62819	6.64357	5.34731	6.83719	6.58916	3.92029	3.12928	3.5373	6.11562	6.70099	5.93452	5.76182	6.51791	6.11187	6.41684	6.70432	6.90713	7.5205	7.8173	6.80452
Nacc	221829_s_at	TNPO1	transportin 1	221829_s_at	transportin 1	TNPO1	180.17	268.55	267.65	117.72	212.94	220.57	46.97	111.62	68.85	93.85	274.05	212.12	218.73	261.55	192.86	321.3	438.36	177.53	275.99	346.46	205.63	306.58	7.49322	8.06905	8.0642	6.87922	7.7343	7.78509	5.55367	6.80245	6.10539	6.55229	8.0983	7.72874	7.77301	8.03094	7.59141	8.32778	8.77597	7.47192	8.10847	8.43655	7.68391
Nacc	226428_at	TNPO2	transportin 2 (importin 3, karyopherin beta 2b)	226428_at	transportin 2 (importin 3, karyopherin beta 2b)	TNPO2	467.7	320.06	408.5	486.07	546.28	536.68	687.68	569.41	585.74	547.99	798.93	672.53	627.96	594.17	479.02	355.73	493.12	496.8	417.96	441.47	359.43	378.89	8.86944	8.3222	8.67419	8.92502	9.0935	9.06792	9.42559	9.15332	9.19412	9.09801	9.64193	9.39345	9.29453	9.21473	8.90394	8.47464	8.9458	8.95652	8.70722	8.78617	8.48957
Nacc	201730_s_at	TPR	translocated promoter region (to activated MET oncogene)	201730_s_at	translocated promoter region (to activated MET oncogene)	TPR	70.31	116.84	97.58	65.14	101.06	84.56	16.46	10.02	12.9	64.54	144.92	51.89	46.21	71.88	71.9	118.73	140.41	120.72	106.27	138.24	113.97	112.99	6.13566	6.86839	6.60851	6.02547	6.65907	6.4019	4.04089	3.32481	3.6893	6.01212	7.17911	5.69738	5.53013	6.16752	6.16792	6.89154	7.1335	6.91552	6.73159	7.11103	6.83251
Nacc	226752_at	UNQ1912	HGS_RE408	226752_at	HGS_RE408	UNQ1912	326.24	258.32	472.53	429.52	434.87	493.45	217.73	260.56	253.61	297.06	257.23	304.65	374.91	325.82	455.36	346.5	344.79	265.91	313.18	276.3	297.13	258.91	8.34979	8.01302	8.88426	8.74658	8.76444	8.94676	7.7664	8.02547	7.98647	8.21461	8.00691	8.25101	8.5504	8.34793	8.83086	8.43671	8.42957	8.05479	8.29085	8.11009	8.21495
Nacc	217717_s_at	YWHAB	tyrosine 3-monooxygenase/tryptophan 5-monooxygenase activation protein, beta polypeptide	217717_s_at	tyrosine 3-monooxygenase/tryptophan 5-monooxygenase activation protein, beta polypeptide	YWHAB	542.8	467.06	733.25	443.53	629.86	728.09	398.81	322.19	262.71	478.76	452.61	481.91	549.6	521.13	502.84	661.01	639.15	650.4	391.75	552.26	606.14	600.18	9.08428	8.86746	9.51816	8.79289	9.29889	9.50797	8.63956	8.33177	8.03733	8.90316	8.82212	8.91262	9.10224	9.0255	8.97396	9.36853	9.32001	9.34518	8.61379	9.1092	9.24351
[truncated: 33 more columns]
